# Supplementary material for: (2-Chloro-4-nitro­benzoato)(methanol)triphenyl­tin(IV)
Source: Acta Crystallogr Sect E Struct Rep Online. 2011 Apr 7;67(Pt 5):m535. doi: 10.1107/S1600536811011962 (PMC3089065; doi:10.1107/S1600536811011962)
Supplement: Supplementary file 1 [file e-67-0m535-sup1.cif]

##############################################################################
#                                                                            #
# This CIF contains the data in a paper accepted for publication in          #
# Acta Crystallographica Section E. It conforms to the requirements of       #
# Notes for Authors for Acta Crystallographica Section E, and has been       #
# peer reviewed under the auspices of the IUCr Commission on Journals.       #
#                                                                            #
# Full details of the Crystallographic Information File format               #
# are given in the paper "The Crystallographic Information File (CIF):       #
# a New Standard Archive File for Crystallography" by S. R. Hall, F. H.      #
# Allen and I. D. Brown [Acta Cryst. (1991), A47, 655-685].                  #
#                                                                            #
# The current version of the core CIF dictionary is obtainable from          #
# ftp://ftp.iucr.org/pub/cif_core.dic.                                       #
#                                                                            #
# Software is freely available for graphical display of the structure(s)     #
# in this CIF. For information consult the CIF software page                 #
# http://www.iucr.org/resources/cif/software.                                #
#                                                                            #
# This file may be used for bona fide research purposes within the           #
# scientific community so long as proper attribution is given to the journal # 
# article from which it was obtained.                                        #
#                                                                            #
##############################################################################
data_global
_audit_creation_method     'form.cif (version 2.0)'
_journal_data_validation_number     ?
_journal_date_recd_electronic     2011-03-29
_journal_date_accepted     2011-03-31
_journal_name_full     'Acta Crystallographica, Section E'
_journal_year     2011
_journal_volume     67
_journal_issue      5
_journal_page_first     m535
_journal_page_last     m535
_journal_paper_category     QM
_journal_coeditor_code     IS2695
_publ_contact_author_name     'Prof. Fun, Hoong-Kun'
_publ_contact_author_address
;
      X-ray Crystallography Unit
      School of Physics
      Universiti Sains Malaysia
      11800 USM, Penang
      MALAYSIA
;
_publ_contact_author_email     'hkfun@usm.my'
_publ_contact_author_fax     '604 6579150'
_publ_contact_author_phone     '604 6533652'
_publ_section_title
;
(2-Chloro-4-nitrobenzoato)(methanol)triphenyltin(IV)
;
loop_
    _publ_author_name
    _publ_author_footnote
    _publ_author_address
    'Yip-Foo Win' ?
;
      Department of Chemical Science
      Faculty of Science
      Universiti Tunku Abdul Rahman
      31900 Kampar, Perak
      Malaysia
;
    'Chen-Shang Choong' ?
;
      Department of Chemical Science
      Faculty of Science
      Universiti Tunku Abdul Rahman
      31900 Kampar, Perak
      Malaysia
;
    'Sie-Tiong Ha' ?
;
      Department of Chemical Science
      Faculty of Science
      Universiti Tunku Abdul Rahman
      31900 Kampar, Perak
      Malaysia
;
    'Ching Kheng Quah'
;
      Thomson Reuters ResearcherID: A-5525-2009.
;
;
      X-ray Crystallography Unit
      School of Physics
      Universiti Sains Malaysia
      11800 USM, Penang
      Malaysia
;
    'Hoong-Kun Fun'
;
      Thomson Reuters ResearcherID: A-3561-2009.
;
;     X-ray Crystallography Unit
      School of Physics
      Universiti Sains Malaysia
      11800 USM, Penang
      Malaysia
;
data_I
_audit_creation_method     SHELXL-97
_chemical_name_systematic
;
(2-Chloro-4-nitrobenzoato)(methanol)triphenyltin(IV)
;
_chemical_name_common     ?
_chemical_formula_moiety     'C26 H22 Cl N O5 Sn'
_chemical_formula_sum     'C26 H22 Cl N O5 Sn'
_chemical_formula_iupac     '[Sn (C6 H5)3 (C7 H3 Cl N O4) (C H4 O)]'
_chemical_formula_weight     582.59
_chemical_melting_point     ?
_symmetry_cell_setting     monoclinic
_symmetry_space_group_name_H-M     'P 21/c'
_symmetry_space_group_name_Hall     '-P 2ybc'
loop_
    _symmetry_equiv_pos_as_xyz
    'x, y, z'
    '-x, y+1/2, -z+1/2'
    '-x, -y, -z'
    'x, -y-1/2, z-1/2'
_cell_length_a     9.0287(3)
_cell_length_b     13.5239(4)
_cell_length_c     20.7505(6)
_cell_angle_alpha     90.00
_cell_angle_beta     108.8940(10)
_cell_angle_gamma     90.00
_cell_volume     2397.19(13)
_cell_formula_units_Z     4
_cell_measurement_reflns_used     9909
_cell_measurement_theta_min     3.66
_cell_measurement_theta_max     37.53
_cell_measurement_temperature     100
_exptl_crystal_description     'block'
_exptl_crystal_colour     'yellow'
_exptl_crystal_size_max     0.265
_exptl_crystal_size_mid     0.251
_exptl_crystal_size_min     0.154
_exptl_crystal_density_diffrn     1.614
_exptl_crystal_density_meas     ?
_exptl_crystal_density_method     'not measured'
_exptl_crystal_F_000     1168
_exptl_absorpt_coefficient_mu     1.215
_exptl_absorpt_correction_type     multi-scan
_exptl_absorpt_process_details     '(<i>SADABS</i>; Bruker, 2009)'
_exptl_absorpt_correction_T_min     0.7389
_exptl_absorpt_correction_T_max     0.8349
_exptl_special_details
;
The crystal was placed in the cold stream of an Oxford Cyrosystems
Cobra open-flow nitrogen cryostat (Cosier & Glazer, 1986) operating
at 100.0 (1) K.
;
_diffrn_ambient_temperature     100
_diffrn_radiation_type     MoK\a
_diffrn_radiation_wavelength     0.71073
_diffrn_radiation_source     'fine-focus sealed tube'
_diffrn_radiation_monochromator     graphite
_diffrn_measurement_device_type
;
Bruker SMART APEXII DUO CCD area-detector diffractometer
;
_diffrn_measurement_method     '\f and \w scans'
_diffrn_detector_area_resol_mean     ?
_diffrn_reflns_number     42634
_diffrn_reflns_av_R_equivalents     0.0232
_diffrn_reflns_av_sigmaI/netI     0.0197
_diffrn_reflns_theta_min     1.83
_diffrn_reflns_theta_max     35.00
_diffrn_reflns_theta_full     35.00
_diffrn_measured_fraction_theta_max     0.991
_diffrn_measured_fraction_theta_full     0.991
_diffrn_reflns_limit_h_min     -14
_diffrn_reflns_limit_h_max     13
_diffrn_reflns_limit_k_min     -21
_diffrn_reflns_limit_k_max     21
_diffrn_reflns_limit_l_min     -33
_diffrn_reflns_limit_l_max     33
_refine_special_details
;
 Refinement of F^2^ against ALL reflections.  The weighted R-factor wR and
 goodness of fit S are based on F^2^, conventional R-factors R are based
 on F, with F set to zero for negative F^2^. The threshold expression of
 F^2^ > 2sigma(F^2^) is used only for calculating R-factors(gt) etc. and is
 not relevant to the choice of reflections for refinement.  R-factors based
 on F^2^ are statistically about twice as large as those based on F, and R-
 factors based on ALL data will be even larger.
;
_reflns_number_total     10460
_reflns_number_gt     9263
_reflns_threshold_expression     I>2\s(I)
_refine_ls_structure_factor_coef     Fsqd
_refine_ls_matrix_type     full
_refine_ls_R_factor_all     0.0295
_refine_ls_R_factor_gt     0.0243
_refine_ls_wR_factor_gt     0.0564
_refine_ls_wR_factor_ref     0.0598
_refine_ls_goodness_of_fit_ref     1.043
_refine_ls_restrained_S_all     1.043
_refine_ls_number_reflns     10460
_refine_ls_number_parameters     312
_refine_ls_number_restraints     0
_refine_ls_hydrogen_treatment     mixed
_refine_ls_weighting_scheme     calc
_refine_ls_weighting_details
         'calc w=1/[\s^2^(Fo^2^)+(0.0230P)^2^+1.8694P] where P=(Fo^2^+2Fc^2^)/3'
_atom_sites_solution_hydrogens     geom
_atom_sites_solution_primary     direct
_atom_sites_solution_secondary     difmap
_refine_ls_shift/su_max     0.002
_refine_ls_shift/su_mean     <0.001
_refine_diff_density_max     2.822
_refine_diff_density_min     -1.269
_refine_ls_extinction_method     none
_refine_ls_extinction_coef     ?
loop_
    _atom_type_symbol
    _atom_type_description
    _atom_type_scat_dispersion_real
    _atom_type_scat_dispersion_imag
    _atom_type_scat_source
    'C' 'C' 0.0033 0.0016
                         'International Tables Vol C Tables 4.2.6.8 and 6.1.1.4'
    'H' 'H' 0.0000 0.0000
                         'International Tables Vol C Tables 4.2.6.8 and 6.1.1.4'
    'Cl' 'Cl' 0.1484 0.1585
                         'International Tables Vol C Tables 4.2.6.8 and 6.1.1.4'
    'N' 'N' 0.0061 0.0033
                         'International Tables Vol C Tables 4.2.6.8 and 6.1.1.4'
    'O' 'O' 0.0106 0.0060
                         'International Tables Vol C Tables 4.2.6.8 and 6.1.1.4'
    'Sn' 'Sn' -0.6537 1.4246
                         'International Tables Vol C Tables 4.2.6.8 and 6.1.1.4'
_computing_data_collection     'APEX2 (Bruker, 2009)'
_computing_cell_refinement     'SAINT (Bruker, 2009)'
_computing_data_reduction     'SAINT (Bruker, 2009)'
_computing_structure_solution     'SHELXTL (Sheldrick, 2008)'
_computing_structure_refinement     'SHELXTL (Sheldrick, 2008)'
_computing_molecular_graphics     'SHELXTL (Sheldrick, 2008)'
_computing_publication_material
;
SHELXTL (Sheldrick, 2008) and PLATON (Spek, 2009)
;
loop_
    _atom_site_type_symbol
    _atom_site_label
    _atom_site_fract_x
    _atom_site_fract_y
    _atom_site_fract_z
    _atom_site_U_iso_or_equiv
    _atom_site_adp_type
    _atom_site_calc_flag
    _atom_site_refinement_flags
    _atom_site_occupancy
    _atom_site_symmetry_multiplicity
    _atom_site_disorder_assembly
    _atom_site_disorder_group
    Sn Sn1 0.122653(9) 0.424304(6) 0.818254(4) 0.01437(2) Uani d . 1 1 . .
    Cl Cl1 0.40606(4) 0.15616(2) 0.956246(16) 0.02241(6) Uani d . 1 1 . .
    O O1 0.29055(11) 0.30392(7) 0.83558(5) 0.01747(16) Uani d . 1 1 . .
    O O2 0.11079(11) 0.20667(7) 0.76526(5) 0.01919(17) Uani d . 1 1 . .
    O O3 -0.03497(11) 0.56098(7) 0.82164(5) 0.01848(16) Uani d . 1 1 . .
    O O4 0.73247(14) -0.13409(9) 0.91070(7) 0.0300(2) Uani d . 1 1 . .
    O O5 0.65369(15) -0.16195(9) 0.80196(7) 0.0315(2) Uani d . 1 1 . .
    N N1 0.65602(14) -0.11287(9) 0.85191(7) 0.0221(2) Uani d . 1 1 . .
    C C1 -0.01601(14) 0.35355(9) 0.86993(6) 0.01578(19) Uani d . 1 1 . .
    C C2 0.05009(15) 0.30813(10) 0.93321(6) 0.0186(2) Uani d . 1 1 . .
    H H2A 0.1583 0.3075 0.9535 0.022 Uiso calc R 1 1 . .
    C C3 -0.04454(18) 0.26366(11) 0.96633(7) 0.0228(2) Uani d . 1 1 . .
    H H3A 0.0006 0.2345 1.0088 0.027 Uiso calc R 1 1 . .
    C C4 -0.20606(18) 0.26288(11) 0.93602(8) 0.0256(3) Uani d . 1 1 . .
    H H4A -0.2691 0.2331 0.9581 0.031 Uiso calc R 1 1 . .
    C C5 -0.27347(17) 0.30654(12) 0.87268(8) 0.0262(3) Uani d . 1 1 . .
    H H5A -0.3815 0.3053 0.8521 0.031 Uiso calc R 1 1 . .
    C C6 -0.17904(15) 0.35222(11) 0.84008(7) 0.0220(2) Uani d . 1 1 . .
    H H6A -0.2248 0.3822 0.7980 0.026 Uiso calc R 1 1 . .
    C C7 0.02070(15) 0.43698(9) 0.71033(6) 0.0180(2) Uani d . 1 1 . .
    C C8 -0.09430(16) 0.37151(10) 0.67264(7) 0.0212(2) Uani d . 1 1 . .
    H H8A -0.1250 0.3196 0.6949 0.025 Uiso calc R 1 1 . .
    C C9 -0.16407(19) 0.38189(13) 0.60273(7) 0.0279(3) Uani d . 1 1 . .
    H H9A -0.2413 0.3379 0.5786 0.033 Uiso calc R 1 1 . .
    C C10 -0.1169(2) 0.45913(14) 0.56922(8) 0.0311(3) Uani d . 1 1 . .
    H H10A -0.1608 0.4660 0.5223 0.037 Uiso calc R 1 1 . .
    C C11 -0.0041(2) 0.52566(12) 0.60623(8) 0.0294(3) Uani d . 1 1 . .
    H H11A 0.0261 0.5777 0.5840 0.035 Uiso calc R 1 1 . .
    C C12 0.06386(17) 0.51509(10) 0.67604(7) 0.0229(2) Uani d . 1 1 . .
    H H12A 0.1388 0.5603 0.7003 0.027 Uiso calc R 1 1 . .
    C C13 0.31789(14) 0.51920(9) 0.86282(7) 0.0173(2) Uani d . 1 1 . .
    C C14 0.30934(16) 0.61928(10) 0.84459(8) 0.0217(2) Uani d . 1 1 . .
    H H14A 0.2159 0.6449 0.8156 0.026 Uiso calc R 1 1 . .
    C C15 0.43893(17) 0.68101(11) 0.86929(8) 0.0252(3) Uani d . 1 1 . .
    H H15A 0.4316 0.7472 0.8566 0.030 Uiso calc R 1 1 . .
    C C16 0.57927(17) 0.64392(11) 0.91288(8) 0.0250(3) Uani d . 1 1 . .
    H H16A 0.6659 0.6850 0.9293 0.030 Uiso calc R 1 1 . .
    C C17 0.58899(17) 0.54502(12) 0.93165(8) 0.0249(3) Uani d . 1 1 . .
    H H17A 0.6824 0.5199 0.9610 0.030 Uiso calc R 1 1 . .
    C C18 0.45934(15) 0.48302(10) 0.90679(7) 0.0206(2) Uani d . 1 1 . .
    H H18A 0.4673 0.4169 0.9197 0.025 Uiso calc R 1 1 . .
    C C19 0.24398(14) 0.22178(9) 0.80545(6) 0.01492(18) Uani d . 1 1 . .
    C C20 0.36213(13) 0.13888(9) 0.82013(6) 0.01443(18) Uani d . 1 1 . .
    C C21 0.39401(15) 0.09388(10) 0.76536(6) 0.0179(2) Uani d . 1 1 . .
    H H21A 0.3483 0.1191 0.7217 0.021 Uiso calc R 1 1 . .
    C C22 0.49241(15) 0.01247(10) 0.77476(7) 0.0191(2) Uani d . 1 1 . .
    H H22A 0.5136 -0.0170 0.7382 0.023 Uiso calc R 1 1 . .
    C C23 0.55811(14) -0.02348(9) 0.84060(7) 0.0172(2) Uani d . 1 1 . .
    C C24 0.53294(15) 0.02005(9) 0.89647(7) 0.0176(2) Uani d . 1 1 . .
    H H24A 0.5799 -0.0050 0.9401 0.021 Uiso calc R 1 1 . .
    C C25 0.43558(14) 0.10218(9) 0.88556(6) 0.01563(19) Uani d . 1 1 . .
    C C26 -0.02762(18) 0.60801(11) 0.88443(7) 0.0240(2) Uani d . 1 1 . .
    H H26A -0.0895 0.6672 0.8750 0.036 Uiso calc R 1 1 . .
    H H26B 0.0791 0.6244 0.9092 0.036 Uiso calc R 1 1 . .
    H H26D -0.0675 0.5639 0.9111 0.036 Uiso calc R 1 1 . .
    H H1O3 -0.061(3) 0.600(2) 0.7921(13) 0.042(7) Uiso d . 1 1 . .
loop_
    _atom_site_aniso_label
    _atom_site_aniso_U_11
    _atom_site_aniso_U_22
    _atom_site_aniso_U_33
    _atom_site_aniso_U_12
    _atom_site_aniso_U_13
    _atom_site_aniso_U_23
    Sn1 0.01494(4) 0.01250(4) 0.01648(4) -0.00049(2) 0.00621(3) 0.00090(3)
    Cl1 0.03009(15) 0.02303(13) 0.01545(12) 0.00816(11) 0.00921(10) 0.00142(10)
    O1 0.0181(4) 0.0137(4) 0.0201(4) 0.0010(3) 0.0055(3) -0.0007(3)
    O2 0.0163(4) 0.0168(4) 0.0221(4) 0.0006(3) 0.0028(3) 0.0003(3)
    O3 0.0205(4) 0.0156(4) 0.0193(4) 0.0028(3) 0.0063(3) -0.0005(3)
    O4 0.0276(5) 0.0227(5) 0.0402(6) 0.0081(4) 0.0116(5) 0.0084(4)
    O5 0.0357(6) 0.0223(5) 0.0446(7) 0.0030(4) 0.0243(5) -0.0055(5)
    N1 0.0202(5) 0.0152(4) 0.0354(6) 0.0010(4) 0.0152(4) 0.0017(4)
    C1 0.0150(4) 0.0148(5) 0.0181(5) -0.0006(4) 0.0063(4) 0.0003(4)
    C2 0.0192(5) 0.0196(5) 0.0173(5) 0.0004(4) 0.0062(4) 0.0006(4)
    C3 0.0295(6) 0.0213(6) 0.0208(5) 0.0000(5) 0.0124(5) 0.0021(4)
    C4 0.0281(6) 0.0227(6) 0.0327(7) -0.0043(5) 0.0191(6) 0.0002(5)
    C5 0.0179(5) 0.0258(6) 0.0369(7) -0.0027(5) 0.0117(5) 0.0017(6)
    C6 0.0164(5) 0.0232(6) 0.0254(6) -0.0007(4) 0.0051(4) 0.0045(5)
    C7 0.0198(5) 0.0161(5) 0.0184(5) 0.0027(4) 0.0068(4) 0.0011(4)
    C8 0.0223(5) 0.0190(5) 0.0198(5) -0.0003(4) 0.0030(4) 0.0000(4)
    C9 0.0295(7) 0.0317(7) 0.0188(6) 0.0060(6) 0.0028(5) -0.0015(5)
    C10 0.0347(8) 0.0397(8) 0.0186(6) 0.0145(7) 0.0080(5) 0.0054(6)
    C11 0.0379(8) 0.0268(7) 0.0282(7) 0.0095(6) 0.0173(6) 0.0111(5)
    C12 0.0274(6) 0.0193(5) 0.0246(6) 0.0022(5) 0.0121(5) 0.0034(5)
    C13 0.0170(5) 0.0158(5) 0.0211(5) -0.0021(4) 0.0088(4) -0.0014(4)
    C14 0.0191(5) 0.0151(5) 0.0325(7) -0.0016(4) 0.0104(5) -0.0015(5)
    C15 0.0243(6) 0.0172(5) 0.0371(7) -0.0055(5) 0.0140(5) -0.0038(5)
    C16 0.0229(6) 0.0256(6) 0.0282(6) -0.0084(5) 0.0108(5) -0.0061(5)
    C17 0.0201(6) 0.0289(7) 0.0240(6) -0.0043(5) 0.0049(5) -0.0013(5)
    C18 0.0199(5) 0.0206(5) 0.0215(5) -0.0023(4) 0.0070(4) 0.0002(4)
    C19 0.0160(4) 0.0140(4) 0.0156(4) 0.0007(4) 0.0062(4) 0.0025(4)
    C20 0.0142(4) 0.0138(4) 0.0159(4) -0.0004(4) 0.0057(4) 0.0007(4)
    C21 0.0168(5) 0.0217(5) 0.0156(5) 0.0012(4) 0.0058(4) -0.0006(4)
    C22 0.0178(5) 0.0212(5) 0.0205(5) 0.0002(4) 0.0094(4) -0.0033(4)
    C23 0.0162(5) 0.0133(4) 0.0244(5) 0.0009(4) 0.0096(4) 0.0006(4)
    C24 0.0189(5) 0.0156(5) 0.0193(5) 0.0026(4) 0.0077(4) 0.0033(4)
    C25 0.0176(5) 0.0147(4) 0.0155(5) 0.0012(4) 0.0067(4) 0.0006(4)
    C26 0.0268(6) 0.0243(6) 0.0232(6) 0.0026(5) 0.0112(5) -0.0036(5)
_geom_special_details
;
 All esds (except the esd in the dihedral angle between two l.s. planes)
 are estimated using the full covariance matrix.  The cell esds are taken
 into account individually in the estimation of esds in distances, angles
 and torsion angles; correlations between esds in cell parameters are only
 used when they are defined by crystal symmetry.  An approximate (isotropic)
 treatment of cell esds is used for estimating esds involving l.s. planes.
;
loop_
    _geom_bond_atom_site_label_1
    _geom_bond_atom_site_label_2
    _geom_bond_site_symmetry_2
    _geom_bond_distance
    _geom_bond_publ_flag
    Sn1 C1 . 2.1218(12) ?
    Sn1 C13 . 2.1339(12) ?
    Sn1 C7 . 2.1346(13) ?
    Sn1 O1 . 2.1737(9) ?
    Sn1 O3 . 2.3477(9) ?
    Cl1 C25 . 1.7344(12) ?
    O1 C19 . 1.2772(15) ?
    O2 C19 . 1.2385(15) ?
    O3 C26 . 1.4320(17) ?
    O3 H1O3 . 0.78(3) ?
    O4 N1 . 1.2256(18) ?
    O5 N1 . 1.2252(17) ?
    N1 C23 . 1.4709(17) ?
    C1 C2 . 1.3965(17) ?
    C1 C6 . 1.4001(17) ?
    C2 C3 . 1.3944(19) ?
    C2 H2A . 0.9300 ?
    C3 C4 . 1.389(2) ?
    C3 H3A . 0.9300 ?
    C4 C5 . 1.389(2) ?
    C4 H4A . 0.9300 ?
    C5 C6 . 1.393(2) ?
    C5 H5A . 0.9300 ?
    C6 H6A . 0.9300 ?
    C7 C8 . 1.3957(18) ?
    C7 C12 . 1.3978(19) ?
    C8 C9 . 1.3889(19) ?
    C8 H8A . 0.9300 ?
    C9 C10 . 1.396(3) ?
    C9 H9A . 0.9300 ?
    C10 C11 . 1.389(3) ?
    C10 H10A . 0.9300 ?
    C11 C12 . 1.386(2) ?
    C11 H11A . 0.9300 ?
    C12 H12A . 0.9300 ?
    C13 C18 . 1.3958(18) ?
    C13 C14 . 1.4008(18) ?
    C14 C15 . 1.3929(19) ?
    C14 H14A . 0.9300 ?
    C15 C16 . 1.390(2) ?
    C15 H15A . 0.9300 ?
    C16 C17 . 1.388(2) ?
    C16 H16A . 0.9300 ?
    C17 C18 . 1.3959(19) ?
    C17 H17A . 0.9300 ?
    C18 H18A . 0.9300 ?
    C19 C20 . 1.5091(16) ?
    C20 C25 . 1.3951(16) ?
    C20 C21 . 1.3989(17) ?
    C21 C22 . 1.3883(18) ?
    C21 H21A . 0.9300 ?
    C22 C23 . 1.3892(19) ?
    C22 H22A . 0.9300 ?
    C23 C24 . 1.3831(18) ?
    C24 C25 . 1.3888(17) ?
    C24 H24A . 0.9300 ?
    C26 H26A . 0.9600 ?
    C26 H26B . 0.9600 ?
    C26 H26D . 0.9600 ?
loop_
    _geom_angle_atom_site_label_1
    _geom_angle_atom_site_label_2
    _geom_angle_atom_site_label_3
    _geom_angle_site_symmetry_1
    _geom_angle_site_symmetry_3
    _geom_angle
    _geom_angle_publ_flag
    C1 Sn1 C13 . . 126.30(5) ?
    C1 Sn1 C7 . . 116.22(5) ?
    C13 Sn1 C7 . . 114.92(5) ?
    C1 Sn1 O1 . . 94.17(4) ?
    C13 Sn1 O1 . . 86.84(4) ?
    C7 Sn1 O1 . . 105.92(4) ?
    C1 Sn1 O3 . . 82.95(4) ?
    C13 Sn1 O3 . . 86.40(4) ?
    C7 Sn1 O3 . . 84.75(4) ?
    O1 Sn1 O3 . . 169.05(3) ?
    C19 O1 Sn1 . . 117.97(8) ?
    C26 O3 Sn1 . . 121.80(8) ?
    C26 O3 H1O3 . . 109.1(19) ?
    Sn1 O3 H1O3 . . 122.4(19) ?
    O5 N1 O4 . . 124.42(13) ?
    O5 N1 C23 . . 117.74(12) ?
    O4 N1 C23 . . 117.83(12) ?
    C2 C1 C6 . . 118.57(12) ?
    C2 C1 Sn1 . . 122.08(9) ?
    C6 C1 Sn1 . . 119.35(9) ?
    C3 C2 C1 . . 120.64(12) ?
    C3 C2 H2A . . 119.7 ?
    C1 C2 H2A . . 119.7 ?
    C4 C3 C2 . . 120.09(13) ?
    C4 C3 H3A . . 120.0 ?
    C2 C3 H3A . . 120.0 ?
    C3 C4 C5 . . 119.97(13) ?
    C3 C4 H4A . . 120.0 ?
    C5 C4 H4A . . 120.0 ?
    C4 C5 C6 . . 119.91(13) ?
    C4 C5 H5A . . 120.0 ?
    C6 C5 H5A . . 120.0 ?
    C5 C6 C1 . . 120.81(13) ?
    C5 C6 H6A . . 119.6 ?
    C1 C6 H6A . . 119.6 ?
    C8 C7 C12 . . 118.27(12) ?
    C8 C7 Sn1 . . 121.79(10) ?
    C12 C7 Sn1 . . 119.88(10) ?
    C9 C8 C7 . . 121.64(14) ?
    C9 C8 H8A . . 119.2 ?
    C7 C8 H8A . . 119.2 ?
    C8 C9 C10 . . 119.19(15) ?
    C8 C9 H9A . . 120.4 ?
    C10 C9 H9A . . 120.4 ?
    C11 C10 C9 . . 119.78(14) ?
    C11 C10 H10A . . 120.1 ?
    C9 C10 H10A . . 120.1 ?
    C12 C11 C10 . . 120.55(14) ?
    C12 C11 H11A . . 119.7 ?
    C10 C11 H11A . . 119.7 ?
    C11 C12 C7 . . 120.54(14) ?
    C11 C12 H12A . . 119.7 ?
    C7 C12 H12A . . 119.7 ?
    C18 C13 C14 . . 118.29(12) ?
    C18 C13 Sn1 . . 121.67(9) ?
    C14 C13 Sn1 . . 119.91(9) ?
    C15 C14 C13 . . 120.90(13) ?
    C15 C14 H14A . . 119.6 ?
    C13 C14 H14A . . 119.6 ?
    C16 C15 C14 . . 120.21(14) ?
    C16 C15 H15A . . 119.9 ?
    C14 C15 H15A . . 119.9 ?
    C17 C16 C15 . . 119.46(13) ?
    C17 C16 H16A . . 120.3 ?
    C15 C16 H16A . . 120.3 ?
    C16 C17 C18 . . 120.39(14) ?
    C16 C17 H17A . . 119.8 ?
    C18 C17 H17A . . 119.8 ?
    C13 C18 C17 . . 120.76(13) ?
    C13 C18 H18A . . 119.6 ?
    C17 C18 H18A . . 119.6 ?
    O2 C19 O1 . . 124.55(11) ?
    O2 C19 C20 . . 118.82(11) ?
    O1 C19 C20 . . 116.63(10) ?
    C25 C20 C21 . . 118.55(11) ?
    C25 C20 C19 . . 122.89(10) ?
    C21 C20 C19 . . 118.50(10) ?
    C22 C21 C20 . . 121.44(11) ?
    C22 C21 H21A . . 119.3 ?
    C20 C21 H21A . . 119.3 ?
    C21 C22 C23 . . 117.76(11) ?
    C21 C22 H22A . . 121.1 ?
    C23 C22 H22A . . 121.1 ?
    C24 C23 C22 . . 122.79(11) ?
    C24 C23 N1 . . 118.00(12) ?
    C22 C23 N1 . . 119.19(12) ?
    C23 C24 C25 . . 118.10(11) ?
    C23 C24 H24A . . 120.9 ?
    C25 C24 H24A . . 120.9 ?
    C24 C25 C20 . . 121.29(11) ?
    C24 C25 Cl1 . . 117.47(9) ?
    C20 C25 Cl1 . . 121.23(9) ?
    O3 C26 H26A . . 109.5 ?
    O3 C26 H26B . . 109.5 ?
    H26A C26 H26B . . 109.5 ?
    O3 C26 H26D . . 109.5 ?
    H26A C26 H26D . . 109.5 ?
    H26B C26 H26D . . 109.5 ?
loop_
    _geom_torsion_atom_site_label_1
    _geom_torsion_atom_site_label_2
    _geom_torsion_atom_site_label_3
    _geom_torsion_atom_site_label_4
    _geom_torsion_site_symmetry_1
    _geom_torsion_site_symmetry_2
    _geom_torsion_site_symmetry_3
    _geom_torsion_site_symmetry_4
    _geom_torsion
    _geom_torsion_publ_flag
    C1 Sn1 O1 C19 . . . . 67.75(9) ?
    C13 Sn1 O1 C19 . . . . -166.06(9) ?
    C7 Sn1 O1 C19 . . . . -51.03(10) ?
    O3 Sn1 O1 C19 . . . . 142.03(17) ?
    C1 Sn1 O3 C26 . . . . 66.69(10) ?
    C13 Sn1 O3 C26 . . . . -60.57(10) ?
    C7 Sn1 O3 C26 . . . . -176.03(10) ?
    O1 Sn1 O3 C26 . . . . -8.6(2) ?
    C13 Sn1 C1 C2 . . . . -43.07(12) ?
    C7 Sn1 C1 C2 . . . . 156.10(10) ?
    O1 Sn1 C1 C2 . . . . 46.07(11) ?
    O3 Sn1 C1 C2 . . . . -123.32(11) ?
    C13 Sn1 C1 C6 . . . . 136.78(10) ?
    C7 Sn1 C1 C6 . . . . -24.06(12) ?
    O1 Sn1 C1 C6 . . . . -134.09(10) ?
    O3 Sn1 C1 C6 . . . . 56.53(10) ?
    C6 C1 C2 C3 . . . . -0.89(19) ?
    Sn1 C1 C2 C3 . . . . 178.95(10) ?
    C1 C2 C3 C4 . . . . 1.0(2) ?
    C2 C3 C4 C5 . . . . -0.1(2) ?
    C3 C4 C5 C6 . . . . -0.9(2) ?
    C4 C5 C6 C1 . . . . 0.9(2) ?
    C2 C1 C6 C5 . . . . -0.1(2) ?
    Sn1 C1 C6 C5 . . . . -179.91(11) ?
    C1 Sn1 C7 C8 . . . . -25.33(12) ?
    C13 Sn1 C7 C8 . . . . 171.64(10) ?
    O1 Sn1 C7 C8 . . . . 77.66(11) ?
    O3 Sn1 C7 C8 . . . . -104.81(11) ?
    C1 Sn1 C7 C12 . . . . 151.78(10) ?
    C13 Sn1 C7 C12 . . . . -11.26(12) ?
    O1 Sn1 C7 C12 . . . . -105.24(10) ?
    O3 Sn1 C7 C12 . . . . 72.30(11) ?
    C12 C7 C8 C9 . . . . 0.7(2) ?
    Sn1 C7 C8 C9 . . . . 177.85(11) ?
    C7 C8 C9 C10 . . . . 0.7(2) ?
    C8 C9 C10 C11 . . . . -1.5(2) ?
    C9 C10 C11 C12 . . . . 1.0(2) ?
    C10 C11 C12 C7 . . . . 0.4(2) ?
    C8 C7 C12 C11 . . . . -1.2(2) ?
    Sn1 C7 C12 C11 . . . . -178.43(11) ?
    C1 Sn1 C13 C18 . . . . 70.01(12) ?
    C7 Sn1 C13 C18 . . . . -128.94(11) ?
    O1 Sn1 C13 C18 . . . . -22.84(11) ?
    O3 Sn1 C13 C18 . . . . 148.55(11) ?
    C1 Sn1 C13 C14 . . . . -114.27(11) ?
    C7 Sn1 C13 C14 . . . . 46.78(12) ?
    O1 Sn1 C13 C14 . . . . 152.88(11) ?
    O3 Sn1 C13 C14 . . . . -35.73(10) ?
    C18 C13 C14 C15 . . . . 0.4(2) ?
    Sn1 C13 C14 C15 . . . . -175.42(11) ?
    C13 C14 C15 C16 . . . . -0.2(2) ?
    C14 C15 C16 C17 . . . . -0.1(2) ?
    C15 C16 C17 C18 . . . . 0.3(2) ?
    C14 C13 C18 C17 . . . . -0.3(2) ?
    Sn1 C13 C18 C17 . . . . 175.52(11) ?
    C16 C17 C18 C13 . . . . -0.1(2) ?
    Sn1 O1 C19 O2 . . . . 2.35(16) ?
    Sn1 O1 C19 C20 . . . . -178.31(7) ?
    O2 C19 C20 C25 . . . . -121.72(13) ?
    O1 C19 C20 C25 . . . . 58.90(16) ?
    O2 C19 C20 C21 . . . . 55.28(16) ?
    O1 C19 C20 C21 . . . . -124.10(12) ?
    C25 C20 C21 C22 . . . . 2.03(19) ?
    C19 C20 C21 C22 . . . . -175.10(11) ?
    C20 C21 C22 C23 . . . . 0.30(19) ?
    C21 C22 C23 C24 . . . . -1.91(19) ?
    C21 C22 C23 N1 . . . . 176.70(11) ?
    O5 N1 C23 C24 . . . . 166.13(12) ?
    O4 N1 C23 C24 . . . . -12.73(18) ?
    O5 N1 C23 C22 . . . . -12.54(18) ?
    O4 N1 C23 C22 . . . . 168.60(12) ?
    C22 C23 C24 C25 . . . . 1.09(19) ?
    N1 C23 C24 C25 . . . . -177.53(11) ?
    C23 C24 C25 C20 . . . . 1.37(19) ?
    C23 C24 C25 Cl1 . . . . -179.71(10) ?
    C21 C20 C25 C24 . . . . -2.89(18) ?
    C19 C20 C25 C24 . . . . 174.11(11) ?
    C21 C20 C25 Cl1 . . . . 178.24(9) ?
    C19 C20 C25 Cl1 . . . . -4.76(17) ?
loop_
    _geom_hbond_atom_site_label_D
    _geom_hbond_atom_site_label_H
    _geom_hbond_atom_site_label_A
    _geom_hbond_site_symmetry_A
    _geom_hbond_distance_DH
    _geom_hbond_distance_HA
    _geom_hbond_distance_DA
    _geom_hbond_angle_DHA
    _geom_hbond_publ_flag
    O3 H1O3 O2 2_556 0.79(3) 1.83(3) 2.6082(14) 170(3) yes
    C16 H16A O4 1_565 0.93 2.58 3.312(2) 136 yes
