# Supplementary material for: (2-Chloro-4-nitro­benzoato)(methanol)triphenyl­tin(IV)
Source: Acta Crystallogr Sect E Struct Rep Online. 2011 Apr 7;67(Pt 5):m535. doi: 10.1107/S1600536811011962 (PMC3089065; doi:10.1107/S1600536811011962)
Supplement: Supplementary file 2 [file e-67-0m535-Isup2.hkl]

# 
# h,k,l, Fc-squared, Fo-squared, sigma(Fo-squared) and status flag 
# 
data_I
_shelx_title ' mo_yipfw13_0m       in P2(1)/c (100K)' 
_shelx_refln_list_code          4 
_shelx_F_calc_maximum      282.74 
_exptl_crystal_F_000      1168.00 
_reflns_d_resolution_high  0.6196 
 
loop_ 
 _symmetry_equiv_pos_as_xyz 
 'x, y, z' 
 '-x, y+1/2, -z+1/2' 
 '-x, -y, -z' 
 'x, -y-1/2, z-1/2' 
 
_cell_length_a     9.0287 
_cell_length_b    13.5239 
_cell_length_c    20.7505 
_cell_angle_alpha  90.000 
_cell_angle_beta  108.894 
_cell_angle_gamma  90.000 
 
_shelx_F_squared_multiplier     1.000 
 
loop_ 
 _refln_index_h 
 _refln_index_k 
 _refln_index_l 
 _refln_F_squared_calc 
 _refln_F_squared_meas 
 _refln_F_squared_sigma 
 _refln_observed_status 
   5   0   0     4380.33     4068.56     96.99 o 
   7   0   0     9766.26     9718.81    209.87 o 
   8   0   0     4832.79     4952.37     68.43 o 
   9   0   0     3207.51     3123.81     51.47 o 
  10   0   0      224.53      245.20     18.08 o 
  11   0   0     1152.57     1070.74     45.90 o 
  12   0   0     1735.26     1671.72     40.91 o 
  13   0   0     2032.08     2174.50     73.52 o 
   4   1   0      870.64      911.20     33.35 o 
   5   1   0      886.41      941.49     26.23 o 
   7   1   0     4569.54     4277.31     78.81 o 
   8   1   0      121.94      139.12      8.57 o 
   9   1   0      649.62      660.14     21.81 o 
  10   1   0     1535.90     1509.64     24.81 o 
  11   1   0      301.60      292.68     13.53 o 
  12   1   0        3.56       13.57      7.44 o 
  13   1   0       60.80       40.37     12.74 o 
   2   2   0    21873.93    22524.58    405.82 o 
   3   2   0     5518.75     5781.66    117.93 o 
   4   2   0     3465.71     3401.38     56.61 o 
   5   2   0     3512.74     3446.83     60.45 o 
   7   2   0     1141.67     1124.52     26.88 o 
   8   2   0     1807.75     1774.21     26.13 o 
   9   2   0     1782.28     1701.30     27.00 o 
  10   2   0        8.49        2.45      6.33 o 
  11   2   0      378.17      323.77     14.78 o 
  12   2   0      557.61      554.09     20.43 o 
  13   2   0       82.71       70.38     14.07 o 
   3   3   0    28758.30    29997.64    509.15 o 
   4   3   0      175.54      328.78     28.29 o 
   5   3   0     1212.78     1196.38     59.06 o 
   7   3   0     3516.33     3496.88     39.32 o 
   8   3   0      166.06      178.97      9.73 o 
   9   3   0     2678.02     2658.35     35.77 o 
  10   3   0     4611.03     4488.43     52.99 o 
  11   3   0     1720.87     1674.11     29.90 o 
  12   3   0      325.87      352.64     41.51 o 
  13   3   0      555.34      514.94     80.61 o 
   2   4   0     2238.83     2315.76     49.39 o 
   3   4   0     1066.71     1130.09     18.49 o 
   4   4   0    11892.34    12711.63    125.35 o 
   5   4   0      339.47      406.16     15.80 o 
   6   4   0       35.20       33.20      7.01 o 
   7   4   0     1204.73     1198.12     39.20 o 
   8   4   0      826.31      834.41     20.36 o 
   9   4   0       46.81       49.40      8.89 o 
  10   4   0       92.90       74.63      8.76 o 
  11   4   0       15.20       21.60      8.18 o 
  12   4   0        1.12        4.61     10.32 o 
  13   4   0      230.10      266.05     21.55 o 
   2   5   0    32240.78    33612.26    499.37 o 
   3   5   0     2560.37     2747.27     49.11 o 
   4   5   0        0.57       17.60      5.50 o 
   5   5   0      714.19      738.46     17.45 o 
   6   5   0     6073.24     6026.33     76.01 o 
   7   5   0      423.17      435.57     12.83 o 
   8   5   0       24.55       21.44      6.09 o 
   9   5   0     1323.54     1305.06     27.14 o 
  10   5   0     1715.49     1565.38     27.95 o 
  11   5   0     1070.11     1056.21     26.48 o 
  12   5   0      231.28      260.30     20.76 o 
  13   5   0       27.81       21.51     12.36 o 
   1   6   0    36145.27    37764.78    539.91 o 
   2   6   0      163.68      262.31      9.24 o 
   3   6   0     6577.57     6730.60     75.85 o 
   4   6   0     9206.48     9481.88    107.22 o 
   5   6   0     4231.41     3929.49     52.83 o 
   6   6   0        4.56        8.10      5.55 o 
   7   6   0     1437.86     1477.62     26.09 o 
   8   6   0     6252.84     6020.15     69.17 o 
   9   6   0     2774.93     2584.61     39.94 o 
  10   6   0        0.56       -5.62      7.87 o 
  11   6   0     1117.09     1133.74     31.42 o 
  12   6   0     2116.98     2104.64     51.61 o 
  13   6   0      782.35      872.52     58.15 o 
   1   7   0        0.95        0.33      3.60 o 
   2   7   0      378.19      273.57      8.96 o 
   3   7   0       19.46       29.07      5.29 o 
   4   7   0        4.43       -1.96      4.07 o 
   5   7   0      382.75      424.69     17.79 o 
   6   7   0      657.60      624.05     16.82 o 
   7   7   0      339.58      365.16     14.06 o 
   8   7   0      202.84      188.75     12.16 o 
   9   7   0      506.04      475.63     17.88 o 
  10   7   0       33.83       35.46      8.78 o 
  11   7   0        0.22       15.43      8.83 o 
  12   7   0       42.22       47.89     13.33 o 
  13   7   0       12.77       27.00     15.58 o 
   0   8   0     3147.09     3037.52     43.02 o 
   1   8   0    10080.24    10635.73     75.61 o 
   2   8   0      147.39       92.33      4.95 o 
   3   8   0     2327.44     2386.27     29.88 o 
   4   8   0     6786.69     6357.15     76.84 o 
   5   8   0     3255.59     3123.85     49.33 o 
   6   8   0      491.83      390.25     14.17 o 
   7   8   0     3523.26     3560.45     60.46 o 
   8   8   0     3106.41     2948.47     43.73 o 
   9   8   0     1119.82     1049.19     25.20 o 
  10   8   0       48.49       64.36      9.99 o 
  11   8   0      685.80      686.62     30.16 o 
  12   8   0     1551.28     1469.82     43.89 o 
   1   9   0     7809.77     7852.02     51.67 o 
   2   9   0    29852.66    29418.38    178.20 o 
   3   9   0     5210.28     5188.06     61.27 o 
   4   9   0     2105.70     1978.25     36.56 o 
   5   9   0     2911.47     3000.20     35.37 o 
   6   9   0     4663.67     4411.50     55.19 o 
   7   9   0      566.54      539.78     17.70 o 
   8   9   0      117.37      120.50     11.22 o 
   9   9   0      664.91      702.81     21.49 o 
  10   9   0     2489.12     2434.52     62.54 o 
  11   9   0     2227.08     2252.19     55.48 o 
  12   9   0        6.04        4.27     11.84 o 
   0  10   0       65.22       68.98      7.04 o 
   1  10   0        2.06       10.33      3.80 o 
   2  10   0      126.71      103.59      6.35 o 
   3  10   0      235.34      208.92      9.38 o 
   4  10   0      161.14      196.50      9.30 o 
   5  10   0     3049.15     3125.91     43.89 o 
   6  10   0       18.18       17.69      7.38 o 
   7  10   0        0.66        4.43      6.94 o 
   8  10   0       13.57       30.57      8.53 o 
   9  10   0       21.48       34.50      9.26 o 
  10  10   0       92.34       73.12     11.45 o 
  11  10   0        1.41       12.84     12.36 o 
  12  10   0       74.48       80.88     16.79 o 
   1  11   0     4375.40     4225.69     35.27 o 
   2  11   0     3370.44     3403.69     29.95 o 
   3  11   0     5689.75     5439.48     45.66 o 
   4  11   0      111.60       96.31      6.95 o 
   5  11   0     2680.19     2655.53     35.40 o 
   6  11   0     2842.57     2802.37     37.18 o 
   7  11   0     2633.96     2462.76     41.95 o 
   8  11   0       52.96       75.66     12.97 o 
   9  11   0      202.39      179.71     14.51 o 
  10  11   0     1612.65     1639.88     47.13 o 
  11  11   0      781.13      788.11     34.38 o 
   0  12   0     3584.09     3661.36     45.09 o 
   1  12   0      586.52      555.39     11.91 o 
   2  12   0      739.45      748.14     12.12 o 
   3  12   0     2793.21     2802.43     30.01 o 
   4  12   0     4418.93     4231.76     40.16 o 
   5  12   0      350.37      346.96     14.30 o 
   6  12   0       14.46       16.63      7.39 o 
   7  12   0      702.19      660.81     21.79 o 
   8  12   0     1291.04     1285.27     49.07 o 
   9  12   0      749.04      700.27     24.32 o 
  10  12   0       23.73       39.19     14.40 o 
  11  12   0      695.53      694.80     32.85 o 
   1  13   0      382.52      368.15     11.55 o 
   2  13   0      301.27      312.53     10.20 o 
   3  13   0        8.82        3.52      5.11 o 
   4  13   0      534.55      526.50     16.73 o 
   5  13   0       12.45       18.07      6.25 o 
   6  13   0        0.43        7.35      7.56 o 
   7  13   0       53.41       52.78      9.67 o 
   8  13   0        0.04       10.91      9.80 o 
   9  13   0       93.93       98.64     17.23 o 
  10  13   0       14.05       14.26     16.84 o 
  11  13   0       53.28       35.38     14.48 o 
   0  14   0     6052.14     6238.56     80.91 o 
   1  14   0     3782.07     3630.73     38.78 o 
   2  14   0        1.10       -3.38      5.33 o 
   3  14   0     1681.84     1757.58     23.54 o 
   4  14   0     3593.58     3576.22     57.06 o 
   5  14   0     1494.88     1462.81     25.50 o 
   6  14   0       55.73       62.64     10.07 o 
   7  14   0      650.32      608.78     20.63 o 
   8  14   0     3932.87     3736.48     59.60 o 
   9  14   0      532.61      561.06     64.86 o 
  10  14   0      167.08      153.84     20.56 o 
   1  15   0     2847.77     2794.71     33.26 o 
   2  15   0     1064.15     1080.98     19.32 o 
   3  15   0     2393.77     2251.41     32.61 o 
   4  15   0      508.93      523.74     19.16 o 
   5  15   0      799.51      828.03     22.80 o 
   6  15   0     2850.18     2780.50     58.82 o 
   7  15   0     2580.71     2505.58     47.15 o 
   8  15   0        4.78       30.20     12.39 o 
   9  15   0      179.00      195.83     21.84 o 
  10  15   0      742.54      764.89     36.71 o 
   0  16   0       57.71       86.43     12.76 o 
   1  16   0     1402.61     1395.75     28.99 o 
   2  16   0       47.49       54.34      9.45 o 
   3  16   0        3.43       10.51      7.42 o 
   4  16   0        7.13       20.69     11.63 o 
   5  16   0      980.36      988.55     25.63 o 
   6  16   0      105.84      116.33     13.18 o 
   7  16   0        0.96       23.66     15.20 o 
   8  16   0       25.59       19.45     16.07 o 
   9  16   0        0.83       -6.65     14.40 o 
   1  17   0      628.24      600.18     16.95 o 
   2  17   0     4875.42     4960.80     57.20 o 
   3  17   0      591.70      603.35     18.46 o 
   4  17   0      104.18       99.54     14.57 o 
   5  17   0     1216.99     1196.66     39.06 o 
   6  17   0     2363.14     2451.24     59.93 o 
   7  17   0      674.20      658.17     35.53 o 
   8  17   0       20.26       15.98     16.50 o 
   0  18   0     1807.31     1789.95     38.65 o 
   1  18   0      557.05      560.11     16.74 o 
   2  18   0        0.34      -15.58      7.79 o 
   3  18   0      523.95      497.55     23.05 o 
   4  18   0      806.78      824.44     28.83 o 
   5  18   0      891.10      910.66     38.98 o 
   6  18   0       21.81        2.43     15.30 o 
   7  18   0      439.74      425.11     38.12 o 
   1  19   0       20.61       26.78     10.67 o 
   2  19   0      854.72      912.01     41.68 o 
   3  19   0       27.46       10.22     16.34 o 
   4  19   0        4.69       12.98     16.14 o 
   5  19   0       18.97        6.24     15.64 o 
   6  19   0       72.62       88.69     30.83 o 
   0  20   0     1595.08     1622.95     39.98 o 
   1  20   0     1023.90     1105.81     28.97 o 
   2  20   0        1.12       -7.35      9.42 o 
   3  20   0     1213.16     1274.16     42.83 o 
   4  20   0      949.73     1020.45     47.49 o 
   5  20   0     1658.00     1691.76     76.55 o 
   1  21   0       81.91       93.20     12.62 o 
   2  21   0      735.06      755.84     32.65 o 
   3  21   0       25.84       67.97     21.47 o 
 -13   1   1      221.28      189.96     23.06 o 
 -12   1   1      575.57      624.57     17.80 o 
 -11   1   1     1999.26     1942.31     31.89 o 
 -10   1   1     2035.53     1966.22     28.25 o 
  -9   1   1      235.05      287.40     11.79 o 
  -8   1   1     1811.73     1716.04     24.94 o 
  -5   1   1      468.82      516.02     12.94 o 
  -4   1   1     3458.52     3448.36     58.18 o 
  -1   1   1     1700.55     1890.22     39.21 o 
   0   1   1      438.35      495.30     13.41 o 
   1   1   1    27291.16    27807.16    501.13 o 
   2   1   1     6691.81     6841.19     75.87 o 
   3   1   1     1383.20     1365.61     38.98 o 
   4   1   1       76.34      100.38      6.73 o 
   5   1   1     9896.69     9538.48     93.87 o 
   6   1   1    10952.49    10642.38    150.91 o 
   7   1   1      114.74       95.11      7.27 o 
   8   1   1      190.88      158.20      9.29 o 
   9   1   1     2698.11     2627.91     35.70 o 
  10   1   1     2692.30     2615.76     34.60 o 
  11   1   1       56.22       63.57      8.36 o 
  12   1   1      324.56      282.76     28.74 o 
  13   1   1     1284.04     1256.75     39.24 o 
 -13   2   1     1407.44     1483.20     50.05 o 
 -12   2   1      936.98      901.16     22.82 o 
 -11   2   1      148.58      162.86     10.69 o 
 -10   2   1      396.78      363.02     13.91 o 
  -9   2   1     3917.82     3885.95     55.62 o 
  -8   2   1     2646.46     2679.79     37.75 o 
  -5   2   1    14958.46    15002.38    254.74 o 
  -4   2   1     3944.53     3803.11     71.31 o 
  -1   2   1    17502.19    19689.42    368.64 o 
   0   2   1    16769.18    17576.90    320.49 o 
   1   2   1    30054.47    30981.56    559.35 o 
   2   2   1    52790.81    52688.04    673.52 o 
   3   2   1    14876.23    15058.93    156.34 o 
   4   2   1    10132.56     9522.63     88.51 o 
   5   2   1     4255.24     4185.24     41.39 o 
   6   2   1     3755.85     3802.26     68.82 o 
   7   2   1     2218.10     2180.89     28.73 o 
   8   2   1     4852.85     4713.02     51.03 o 
   9   2   1      341.51      361.79     13.25 o 
  10   2   1      260.46      237.91     12.95 o 
  11   2   1      445.34      462.36     15.65 o 
  12   2   1      618.88      574.65     25.94 o 
  13   2   1      229.81      233.85     20.49 o 
 -13   3   1       30.83       26.29     15.96 o 
 -12   3   1        0.02       -0.85      6.32 o 
 -11   3   1      304.03      318.40     14.59 o 
 -10   3   1        0.61        7.23      5.75 o 
  -9   3   1       37.73       33.29      6.66 o 
  -8   3   1      281.47      243.74     10.66 o 
  -7   3   1      340.87      346.67     10.83 o 
  -4   3   1      532.90      574.11     26.93 o 
  -1   3   1    20526.28    22922.21    412.20 o 
   0   3   1       23.38       38.27     11.73 o 
   3   3   1     5909.38     6199.75     53.90 o 
   4   3   1     8209.70     8872.77     75.79 o 
   5   3   1      302.91      285.67      9.49 o 
   6   3   1     1117.39     1040.83     22.75 o 
   7   3   1      261.51      254.13     10.58 o 
   8   3   1       97.94       90.57      7.87 o 
   9   3   1        3.69        4.13      5.92 o 
  10   3   1      181.05      164.64     14.07 o 
  11   3   1       17.72       14.39      7.41 o 
  12   3   1      210.60      225.88     19.50 o 
  13   3   1        9.39       16.80     11.95 o 
 -13   4   1      767.36      766.97     30.42 o 
 -12   4   1      855.98      851.56     30.58 o 
 -11   4   1        5.18       -6.37      6.43 o 
 -10   4   1      852.41      820.26     19.68 o 
  -9   4   1     7924.65     7457.15     95.15 o 
  -8   4   1     7723.05     7536.72     91.40 o 
  -7   4   1       71.88       75.96      6.74 o 
  -5   4   1     8114.66     8260.00    113.91 o 
  -4   4   1    28404.78    29675.02    493.81 o 
  -3   4   1     3000.68     3454.49     67.76 o 
  -2   4   1     3837.74     4126.74     55.10 o 
  -1   4   1    33116.45    35613.90    671.12 o 
   0   4   1     6530.37     6730.11    134.74 o 
   1   4   1       29.95       11.23      8.69 o 
   2   4   1      807.67      881.65     25.99 o 
   3   4   1    48733.14    49637.65    375.03 o 
   4   4   1    12018.68    11885.89     99.24 o 
   5   4   1     3045.67     2927.98     57.57 o 
   6   4   1       45.02       64.87      6.76 o 
   7   4   1     7897.73     7935.29     75.01 o 
   8   4   1     4372.78     4276.30     65.13 o 
   9   4   1     2671.48     2563.42     35.92 o 
  10   4   1      456.33      417.89     15.61 o 
  11   4   1     1794.92     1707.96     32.06 o 
  12   4   1     1352.54     1297.26     39.08 o 
  13   4   1      653.42      672.01     30.27 o 
 -13   5   1        0.29      -14.14     23.19 o 
 -12   5   1      256.81      251.22     19.97 o 
 -11   5   1     1861.37     1856.41     34.89 o 
 -10   5   1      940.84      911.09     20.95 o 
  -9   5   1      168.13      143.34      9.89 o 
  -8   5   1     2505.28     2355.36     42.50 o 
  -7   5   1     7047.52     6886.21     76.51 o 
  -6   5   1     5022.20     5015.58    101.90 o 
  -5   5   1     3359.09     3488.72     74.51 o 
  -4   5   1     2597.55     2678.13     36.14 o 
  -3   5   1     2915.45     2709.30     35.55 o 
  -2   5   1     8024.73     8241.29    104.22 o 
   2   5   1    27980.75    29778.99    253.04 o 
   3   5   1      172.20      235.04      7.28 o 
   4   5   1      348.00      350.56      9.28 o 
   5   5   1     6475.90     6799.22    144.53 o 
   6   5   1     4769.18     4817.19     74.67 o 
   7   5   1     2785.73     2663.72     33.76 o 
   8   5   1      283.44      264.03     11.83 o 
   9   5   1     2881.06     2756.28     41.47 o 
  10   5   1     2713.68     2651.25     38.57 o 
  11   5   1      207.89      205.05     13.41 o 
  12   5   1        3.90        9.14     18.25 o 
  13   5   1      141.38       96.42     16.04 o 
 -13   6   1       48.55       39.79     19.21 o 
 -12   6   1      712.70      700.13     29.16 o 
 -11   6   1       10.58        7.21      8.22 o 
 -10   6   1       35.77       40.69      8.60 o 
  -9   6   1      131.86      129.72     11.42 o 
  -8   6   1      181.19      197.78     11.69 o 
  -7   6   1      334.29      342.50     12.78 o 
  -6   6   1      416.80      425.43     27.04 o 
  -5   6   1      236.58      236.71     18.80 o 
  -4   6   1      238.69      275.11     12.61 o 
  -3   6   1      943.35      900.21     16.01 o 
  -2   6   1      391.81      545.83     13.69 o 
  -1   6   1      939.19      928.60     31.01 o 
   0   6   1       38.54       84.82     17.56 o 
   1   6   1     5660.24     6118.06     69.75 o 
   2   6   1      115.06      141.83      7.84 o 
   3   6   1      999.63      949.61     31.81 o 
   4   6   1     1419.00     1383.54     16.49 o 
   5   6   1       36.41       31.89     11.71 o 
   6   6   1       32.73       14.84      6.02 o 
   7   6   1     1386.19     1388.76     30.14 o 
   8   6   1       13.47       22.85      6.90 o 
   9   6   1        2.73        9.13      6.81 o 
  10   6   1        1.07       -2.38      7.38 o 
  11   6   1      280.88      263.50     16.12 o 
  12   6   1      439.89      495.11     26.22 o 
  13   6   1        5.72       11.71     11.94 o 
 -13   7   1        4.78        5.33     11.70 o 
 -12   7   1      995.45     1012.93     35.09 o 
 -11   7   1     2988.85     3017.08     54.54 o 
 -10   7   1     1361.11     1360.67     29.30 o 
  -9   7   1      753.48      637.52     22.72 o 
  -8   7   1      644.18      595.44     17.81 o 
  -7   7   1     4906.45     5007.54     59.05 o 
  -6   7   1     1739.80     1852.32     34.17 o 
  -5   7   1     2744.51     2786.38     47.99 o 
  -4   7   1     1751.81     1774.33     37.47 o 
  -3   7   1     9272.42     9109.55     97.25 o 
  -2   7   1    12161.92    12657.19    118.08 o 
  -1   7   1     1285.70     1242.31     20.66 o 
   0   7   1    15107.20    15308.79    279.08 o 
   1   7   1     6322.95     6844.20     67.41 o 
   2   7   1    14416.82    15124.11    218.97 o 
   3   7   1     4171.91     4343.13     54.87 o 
   4   7   1     3861.47     3773.54     45.49 o 
   5   7   1     8614.38     8628.63    117.59 o 
   6   7   1     8509.22     8406.28     87.43 o 
   7   7   1     1005.17      918.84     21.13 o 
   8   7   1     1192.70     1137.27     24.85 o 
   9   7   1      766.20      736.99     21.14 o 
  10   7   1     2063.79     1985.77     36.93 o 
  11   7   1      585.75      654.85     22.49 o 
  12   7   1       40.29       38.97     13.53 o 
 -12   8   1      386.15      363.54     40.98 o 
 -11   8   1       91.30      112.95     17.72 o 
 -10   8   1      470.54      518.60     30.35 o 
  -9   8   1      313.20      297.02     22.76 o 
  -8   8   1     2885.19     2814.57     42.00 o 
  -7   8   1        4.08       18.00      6.61 o 
  -6   8   1       41.77       38.33      6.92 o 
  -5   8   1     4677.12     4600.90     53.84 o 
  -4   8   1     2607.84     2556.70     54.21 o 
  -3   8   1       45.78       37.36      6.73 o 
  -2   8   1      137.77      160.00      7.79 o 
  -1   8   1     4616.07     4620.79     56.91 o 
   0   8   1     2782.01     2808.53     34.73 o 
   1   8   1        2.72       10.09      4.89 o 
   2   8   1       11.76        9.21      4.01 o 
   3   8   1     3516.14     3568.41     40.48 o 
   4   8   1     2724.53     2692.39     47.83 o 
   5   8   1      282.00      278.03     14.85 o 
   6   8   1      137.77      139.37     10.06 o 
   7   8   1     1557.55     1612.63     33.17 o 
   8   8   1      101.63      106.66     13.26 o 
   9   8   1      120.37      126.06     12.04 o 
  10   8   1       50.77       47.26      9.54 o 
  11   8   1     1131.82     1149.74     38.36 o 
  12   8   1      475.61      539.41     42.30 o 
 -12   9   1      105.94       99.00     16.40 o 
 -11   9   1       95.43      112.91     28.71 o 
 -10   9   1      986.24     1001.35     26.96 o 
  -9   9   1      118.05      120.51     11.46 o 
  -8   9   1      427.14      410.50     16.35 o 
  -7   9   1     1578.88     1571.69     29.69 o 
  -6   9   1     1031.85      985.78     32.45 o 
  -5   9   1        2.37       22.49      6.57 o 
  -4   9   1        5.46       14.27      5.82 o 
  -3   9   1     2987.46     2971.69     35.65 o 
  -2   9   1     2887.32     2967.13     26.58 o 
  -1   9   1      205.82      247.14      8.19 o 
   0   9   1      260.31      327.42      8.05 o 
   1   9   1     3139.09     3364.85     26.10 o 
   2   9   1     3183.56     3429.44     24.61 o 
   3   9   1       30.82       45.44      7.15 o 
   4   9   1      146.84      160.00     10.56 o 
   5   9   1     1711.61     1798.97     25.85 o 
   6   9   1      706.07      621.64     22.31 o 
   7   9   1      789.15      789.67     21.31 o 
   8   9   1        0.47        7.20      7.02 o 
   9   9   1      994.30      958.55     25.19 o 
  10   9   1       86.62       88.17     11.31 o 
  11   9   1      413.67      424.39     25.99 o 
  12   9   1       27.62       16.52     13.06 o 
 -12  10   1      813.71      757.03     33.46 o 
 -11  10   1      247.78      208.65     20.84 o 
 -10  10   1     1260.45     1231.43     32.01 o 
  -9  10   1     3139.32     3064.27     48.33 o 
  -8  10   1     3824.12     3602.45     51.67 o 
  -7  10   1      314.90      339.94     15.80 o 
  -6  10   1      155.48      147.75     11.33 o 
  -5  10   1     9198.04     8743.30     92.70 o 
  -4  10   1     1942.00     2073.08     28.73 o 
  -3  10   1     1378.27     1409.01     18.31 o 
  -2  10   1     1750.83     1709.88     17.79 o 
  -1  10   1    12509.50    12619.10     95.54 o 
   0  10   1    12526.50    12442.32     81.62 o 
   1  10   1      877.55      809.62     12.63 o 
   2  10   1     2768.22     2842.62     22.19 o 
   3  10   1     1602.85     1651.47     17.16 o 
   4  10   1    10104.17    10032.20     68.61 o 
   5  10   1     2040.22     1746.93     26.51 o 
   6  10   1      768.13      748.14     24.66 o 
   7  10   1     2167.34     2081.79     36.24 o 
   8  10   1     4463.57     4367.89     67.52 o 
   9  10   1      299.78      275.90     16.47 o 
  10  10   1      143.15      117.16     13.14 o 
  11  10   1     1696.42     1647.24     52.77 o 
  12  10   1     1115.18     1173.28     41.93 o 
 -12  11   1      301.96      338.28     26.18 o 
 -11  11   1       75.97       75.31     15.88 o 
 -10  11   1      687.46      736.18     24.47 o 
  -9  11   1      140.08      140.64     13.30 o 
  -8  11   1      988.27      933.29     25.12 o 
  -7  11   1      877.66      910.44     24.01 o 
  -6  11   1      375.64      360.46     20.78 o 
  -5  11   1       48.69       38.46      7.35 o 
  -4  11   1      490.46      400.57     14.20 o 
  -3  11   1     2617.13     2572.17     26.67 o 
  -2  11   1     4087.72     3985.60     31.35 o 
  -1  11   1     1355.09     1398.30     22.47 o 
   0  11   1     1005.85     1016.39     15.12 o 
   1  11   1     4150.29     3984.20     29.83 o 
   2  11   1     1232.55     1224.74     13.67 o 
   3  11   1     1297.34     1310.71     20.16 o 
   4  11   1      192.96      247.40      8.00 o 
   5  11   1     2337.67     2291.36     40.96 o 
   6  11   1      874.09      889.09     20.19 o 
   7  11   1       78.50       81.74     10.40 o 
   8  11   1      184.19      173.61     13.80 o 
   9  11   1      393.86      414.90     43.41 o 
  10  11   1      347.52      427.00     26.69 o 
  11  11   1      163.43      137.73     18.76 o 
 -11  12   1      267.42      242.24     23.06 o 
 -10  12   1     1346.44     1448.73     44.98 o 
  -9  12   1      482.09      416.99     29.31 o 
  -8  12   1      212.33      189.91     20.67 o 
  -7  12   1       56.08       46.14     12.00 o 
  -6  12   1      497.74      479.18     16.72 o 
  -5  12   1     2043.52     2007.68     30.98 o 
  -4  12   1      909.66      986.67     19.17 o 
  -3  12   1      554.31      579.57     14.72 o 
  -2  12   1     1008.60     1005.81     14.73 o 
  -1  12   1     1859.90     1899.50     21.28 o 
   0  12   1     2871.18     2896.39     27.51 o 
   1  12   1     2206.17     2243.41     20.69 o 
   2  12   1       64.88       53.70      5.34 o 
   3  12   1     1291.96     1269.89     20.53 o 
   4  12   1      872.52      887.14     14.97 o 
   5  12   1       48.08       32.25      6.94 o 
   6  12   1     1996.78     2002.94     31.90 o 
   7  12   1      914.10      923.73     22.30 o 
   8  12   1     1059.29     1037.44     27.80 o 
   9  12   1      596.42      614.74     23.33 o 
  10  12   1       18.45        4.30     15.42 o 
  11  12   1       47.76       36.69     14.37 o 
 -11  13   1      672.76      621.21     32.25 o 
 -10  13   1     1699.62     1794.10    135.72 o 
  -9  13   1        5.87       13.50     10.95 o 
  -8  13   1      978.17      956.25     27.34 o 
  -7  13   1     2892.63     2818.48     47.05 o 
  -6  13   1     5927.52     5866.28     96.85 o 
  -5  13   1      407.04      432.59     16.88 o 
  -4  13   1      933.70      884.35     17.45 o 
  -3  13   1     9206.15     9026.53     65.68 o 
  -2  13   1     7817.51     7440.92     55.12 o 
  -1  13   1      119.05      102.45      6.74 o 
   0  13   1      388.96      417.94     11.95 o 
   1  13   1     7425.64     7319.72     58.46 o 
   2  13   1     7882.70     7430.62     59.48 o 
   3  13   1      266.54      281.85     16.24 o 
   4  13   1      290.42      299.45     12.90 o 
   5  13   1     4946.55     4865.16     50.47 o 
   6  13   1     1893.47     1857.88     32.05 o 
   7  13   1     1493.21     1419.98     28.60 o 
   8  13   1      112.50      136.36     16.93 o 
   9  13   1     3201.50     3116.66     70.44 o 
  10  13   1      825.90      803.05     74.94 o 
 -10  14   1      102.68      104.10     18.13 o 
  -9  14   1     1564.82     1630.68     53.86 o 
  -8  14   1       38.36       55.82     15.15 o 
  -7  14   1       39.35       56.35     10.23 o 
  -6  14   1      306.34      315.05     15.94 o 
  -5  14   1      320.39      314.98     12.43 o 
  -4  14   1      610.03      570.29     15.61 o 
  -3  14   1     1158.73     1143.16     18.63 o 
  -2  14   1      359.42      306.21     10.07 o 
  -1  14   1      127.41      119.97      8.21 o 
   0  14   1       36.04       26.54      6.47 o 
   1  14   1      926.70      905.19     18.34 o 
   2  14   1      182.84      161.55      9.32 o 
   3  14   1       26.72       40.23      7.61 o 
   4  14   1     1480.64     1456.81     52.06 o 
   5  14   1        0.45       10.44      7.77 o 
   6  14   1      888.34      825.37     22.68 o 
   7  14   1      178.18      168.66     13.52 o 
   8  14   1      757.81      795.57     35.73 o 
   9  14   1       37.68       29.32     14.24 o 
  10  14   1        2.03        4.28     12.73 o 
 -10  15   1      447.71      383.68     34.52 o 
  -9  15   1        7.45        4.74     12.57 o 
  -8  15   1       13.98       22.23     12.56 o 
  -7  15   1     2299.76     2375.65     40.22 o 
  -6  15   1      523.02      519.49     30.89 o 
  -5  15   1       10.72        7.43      7.98 o 
  -4  15   1      376.47      378.60     14.90 o 
  -3  15   1      804.86      835.39     16.42 o 
  -2  15   1      789.28      793.30     17.84 o 
  -1  15   1      789.14      788.74     16.12 o 
   0  15   1     1116.62     1031.70     20.45 o 
   1  15   1      870.10      921.10     19.05 o 
   2  15   1     2181.65     2152.87     28.07 o 
   3  15   1      109.90      108.54      9.85 o 
   4  15   1      513.27      515.84     18.64 o 
   5  15   1      323.46      337.61     16.82 o 
   6  15   1     1497.80     1509.29     30.61 o 
   7  15   1       14.60        5.21     10.76 o 
   8  15   1      303.65      310.98     26.52 o 
   9  15   1      406.52      340.42     37.07 o 
  -9  16   1      993.57      986.94     57.98 o 
  -8  16   1      297.93      248.44     25.14 o 
  -7  16   1     1540.76     1556.88     49.06 o 
  -6  16   1     1376.95     1346.61     34.72 o 
  -5  16   1     1009.82      960.85     25.46 o 
  -4  16   1     1476.43     1505.20     30.35 o 
  -3  16   1      139.55      156.47     10.80 o 
  -2  16   1      489.64      467.04     18.23 o 
  -1  16   1     3583.15     3519.74     39.08 o 
   0  16   1     2853.19     2856.55     34.38 o 
   1  16   1      502.50      487.95     15.59 o 
   2  16   1      425.59      414.23     16.80 o 
   3  16   1     3653.06     3667.29     49.24 o 
   4  16   1      896.74      866.64     27.86 o 
   5  16   1      682.85      698.14     25.91 o 
   6  16   1      118.56      110.90     15.43 o 
   7  16   1     2528.10     2548.95     91.88 o 
   8  16   1     1479.65     1473.39     49.22 o 
   9  16   1      364.53      394.76     30.46 o 
  -8  17   1       26.97       45.12     17.91 o 
  -7  17   1       16.35        4.85     14.03 o 
  -6  17   1      463.74      481.24     30.42 o 
  -5  17   1      153.09      134.44     16.08 o 
  -4  17   1       17.81       13.52     11.49 o 
  -3  17   1       56.73       61.43     13.00 o 
  -2  17   1      758.56      712.72     20.91 o 
  -1  17   1       54.37       57.28      8.62 o 
   0  17   1       47.85       48.01      8.64 o 
   1  17   1       85.66       76.62      9.30 o 
   2  17   1      103.68      107.53     14.55 o 
   3  17   1       51.25       54.81     10.56 o 
   4  17   1       12.60        1.24     11.37 o 
   5  17   1       43.46       66.86     14.25 o 
   6  17   1       43.45       48.49     18.19 o 
   7  17   1        9.41        0.49     14.64 o 
   8  17   1       21.56       10.42     29.55 o 
  -7  18   1       55.23       66.70     19.15 o 
  -6  18   1      835.27      854.34     37.45 o 
  -5  18   1      663.41      679.56     61.47 o 
  -4  18   1     2673.09     2792.72     49.95 o 
  -3  18   1        9.18        8.03     11.82 o 
  -2  18   1      239.66      222.21     13.65 o 
  -1  18   1     1498.00     1555.14     58.01 o 
   0  18   1     1613.57     1684.07     31.06 o 
   1  18   1      218.29      214.63     11.77 o 
   2  18   1       73.02       74.62     11.71 o 
   3  18   1     2718.97     2742.40     48.54 o 
   4  18   1     1315.87     1272.90     34.01 o 
   5  18   1       52.81       15.67     17.12 o 
   6  18   1       40.08       53.62     17.73 o 
   7  18   1     1145.94     1099.11     42.85 o 
  -6  19   1     1276.95     1259.61     45.13 o 
  -5  19   1       19.66        6.11     15.26 o 
  -4  19   1      356.70      318.18     26.35 o 
  -3  19   1     2423.48     2433.60     84.44 o 
  -2  19   1     1478.59     1446.50     29.75 o 
  -1  19   1      954.54      978.49     26.92 o 
   0  19   1      971.70      945.62     20.20 o 
   1  19   1     1363.63     1362.08     27.44 o 
   2  19   1     1575.67     1590.74     34.15 o 
   3  19   1      730.49      762.04     35.31 o 
   4  19   1     1030.66     1032.11     41.61 o 
   5  19   1      252.54      200.19     23.40 o 
   6  19   1     2367.32     2494.76     62.67 o 
  -5  20   1      358.35      387.08     29.54 o 
  -4  20   1       54.55       35.94     23.00 o 
  -3  20   1        0.69       -9.24     27.33 o 
  -2  20   1       44.52       53.53     16.00 o 
  -1  20   1      267.34      258.66     16.93 o 
   0  20   1      183.66      180.41     14.68 o 
   1  20   1       94.33       98.95     17.75 o 
   2  20   1       87.67       89.83     12.52 o 
   3  20   1      179.15      229.58     36.27 o 
   4  20   1       60.80       58.00     18.18 o 
   5  20   1       42.71       74.82     19.26 o 
  -3  21   1     1493.14     1531.52     46.21 o 
  -2  21   1      623.06      686.79     32.12 o 
  -1  21   1      548.48      510.83     21.04 o 
   0  21   1        1.64      -11.42     28.34 o 
   1  21   1     1383.01     1569.54     33.25 o 
   2  21   1      143.90      140.98     19.05 o 
   3  21   1      442.12      448.91     28.33 o 
 -14   0   2      463.64      522.69     36.27 o 
 -13   0   2     1929.11     1956.15     66.33 o 
 -12   0   2     1904.12     1771.94     41.28 o 
 -11   0   2      638.96      645.78     23.81 o 
 -10   0   2     2723.60     2605.59     46.84 o 
  -9   0   2     3557.61     3489.73     54.13 o 
  -8   0   2     3215.48     3171.51     49.84 o 
  -7   0   2     4893.44     4638.03     91.23 o 
  -6   0   2    10842.60    10782.41    186.70 o 
  -5   0   2    45068.59    46518.50   1153.87 o 
  -4   0   2    13448.36    13796.56    227.80 o 
  -2   0   2     9397.49     9472.92    175.40 o 
  -1   0   2    51388.92    52237.42    940.19 o 
   0   0   2    31991.08    32247.16    571.39 o 
   1   0   2       59.83        9.34      4.43 o 
   2   0   2    15604.62    15077.39    275.79 o 
   3   0   2    20225.93    20878.79    556.69 o 
   4   0   2     5011.90     5587.09     78.67 o 
   5   0   2      512.56      374.17     14.78 o 
   6   0   2    22020.92    20916.84    267.51 o 
   7   0   2     7840.65     7672.59    138.48 o 
   8   0   2     7042.71     6693.09     87.60 o 
   9   0   2     1308.25     1228.54     30.48 o 
  10   0   2     1604.46     1518.10     36.09 o 
  11   0   2     1441.16     1351.94     36.03 o 
  12   0   2      334.15      337.82     33.00 o 
  13   0   2        0.88       -7.42     16.21 o 
 -14   1   2       29.05       21.89     18.14 o 
 -13   1   2        0.06      -10.88      9.78 o 
 -12   1   2     1057.93     1045.16     22.23 o 
 -11   1   2      804.44      791.93     19.60 o 
 -10   1   2       70.31       70.60      7.62 o 
  -9   1   2     1055.25     1022.60     21.08 o 
  -8   1   2     3608.45     3492.81     39.35 o 
  -7   1   2     1665.21     1686.65     30.28 o 
  -6   1   2      198.31      196.67      9.59 o 
  -5   1   2      872.95     1004.17     15.01 o 
  -4   1   2     4709.21     4564.73     44.06 o 
  -3   1   2     3127.66     3135.00     69.58 o 
  -2   1   2    11099.22    11764.44    215.68 o 
  -1   1   2      538.69      614.62     10.86 o 
   0   1   2     8382.54     9188.48    116.26 o 
   1   1   2    18620.86    19692.14    210.26 o 
   2   1   2     4786.62     4833.82     60.69 o 
   3   1   2      786.83      702.85     11.69 o 
   4   1   2      365.86      473.97     10.63 o 
   5   1   2     2305.84     2249.86     37.73 o 
   6   1   2     1917.02     1967.40     27.71 o 
   7   1   2       61.94       63.59      6.74 o 
   8   1   2       99.79      118.36      8.96 o 
   9   1   2     1248.49     1249.01     23.34 o 
  10   1   2      822.12      839.13     19.03 o 
  11   1   2       99.45      120.17     10.80 o 
  12   1   2      133.71      119.70     24.65 o 
  13   1   2      410.05      451.63     25.81 o 
 -13   2   2      535.74      558.37     25.34 o 
 -12   2   2      144.74      138.81     11.28 o 
 -11   2   2        1.82       -3.12      5.83 o 
 -10   2   2      888.45      857.18     19.21 o 
  -9   2   2      405.22      403.43     12.68 o 
  -8   2   2        2.85        0.70      4.39 o 
  -7   2   2      409.37      412.40     20.08 o 
  -6   2   2     2847.58     2630.17     56.24 o 
  -5   2   2     6796.60     6975.11     75.30 o 
  -4   2   2      146.23      123.87      7.75 o 
  -2   2   2    25275.96    26041.32    335.83 o 
  -1   2   2    14184.93    15215.62    193.30 o 
   0   2   2    11418.80    11912.57    153.06 o 
   1   2   2      103.69       79.38     25.55 o 
   2   2   2      334.36      375.52      9.68 o 
   3   2   2      350.84      268.04      7.62 o 
   4   2   2      588.32      543.29     18.20 o 
   5   2   2     3997.37     4190.53     41.87 o 
   6   2   2     2868.56     2784.24     32.50 o 
   7   2   2     1581.36     1640.51     24.38 o 
   8   2   2     1015.19     1059.43     20.35 o 
   9   2   2      176.59      144.80     13.01 o 
  10   2   2      360.85      327.67     14.22 o 
  11   2   2     1953.23     1963.53     31.31 o 
  12   2   2      418.71      462.23     24.34 o 
  13   2   2       61.54       77.07     15.18 o 
 -13   3   2        5.46       -0.98      9.96 o 
 -12   3   2     1580.40     1569.20     27.67 o 
 -11   3   2     1933.62     1809.00     33.05 o 
 -10   3   2      934.50      923.30     19.97 o 
  -9   3   2       23.81       18.61      5.83 o 
  -8   3   2     4401.36     4215.79     50.10 o 
  -7   3   2     5458.13     5188.52     80.53 o 
  -5   3   2      331.26      378.60     13.57 o 
  -4   3   2    16444.09    16474.37    278.82 o 
  -2   3   2      985.22     1059.25     21.67 o 
  -1   3   2      126.20      170.93     20.71 o 
   0   3   2      117.90      162.83     36.10 o 
   1   3   2     3945.24     4081.23     58.82 o 
   3   3   2      852.55      932.79     10.51 o 
   4   3   2     9760.42     9957.56     75.82 o 
   5   3   2    11963.96    11924.41    114.28 o 
   6   3   2     3262.26     3113.87     35.48 o 
   7   3   2       66.29       59.96      6.79 o 
   8   3   2     3399.35     3258.87     40.03 o 
   9   3   2     6570.95     6250.36     66.29 o 
  10   3   2     1714.85     1631.58     28.97 o 
  11   3   2      212.43      237.25     14.07 o 
  12   3   2      603.54      592.14     27.15 o 
  13   3   2      880.14      890.06     34.39 o 
 -13   4   2      416.50      479.81     24.63 o 
 -12   4   2      682.22      726.17     20.65 o 
 -11   4   2      157.55      165.06     11.45 o 
 -10   4   2        8.24       13.36      6.11 o 
  -9   4   2      192.47      243.93     13.30 o 
  -8   4   2       39.68       61.29      8.70 o 
  -7   4   2      982.74      917.59     16.92 o 
  -5   4   2      648.97      581.14     30.27 o 
  -4   4   2     6260.82     6509.81    138.58 o 
  -3   4   2     7618.20     8277.33    108.90 o 
  -2   4   2      714.70      650.68     14.49 o 
  -1   4   2     6320.33     6892.13     96.44 o 
   0   4   2     1951.10     2046.54     37.63 o 
   1   4   2     1198.11     1215.35     36.54 o 
   2   4   2     2782.28     2862.35     64.83 o 
   3   4   2     4235.96     4261.18     39.24 o 
   4   4   2       27.73       42.18      2.97 o 
   5   4   2        3.10        3.37      4.08 o 
   6   4   2     2140.02     2110.08     27.73 o 
   7   4   2      450.54      400.09     14.96 o 
   8   4   2      171.18      169.38     10.10 o 
   9   4   2      656.31      625.58     17.42 o 
  10   4   2       85.08       91.31      9.48 o 
  11   4   2       19.28       25.02      8.75 o 
  12   4   2      126.84      149.61     17.21 o 
  13   4   2      119.24      104.50     16.91 o 
 -13   5   2      163.18      155.34     17.28 o 
 -12   5   2      625.07      657.63     27.11 o 
 -11   5   2     1463.90     1402.14     27.66 o 
 -10   5   2     1801.22     1825.33     29.91 o 
  -9   5   2      646.44      573.59     15.87 o 
  -8   5   2      305.94      312.12     11.76 o 
  -7   5   2     3193.09     3028.18     39.35 o 
  -6   5   2      813.16      946.84     43.96 o 
  -5   5   2     7652.88     7685.14    223.73 o 
  -4   5   2      798.90      785.48     20.56 o 
  -3   5   2    22060.13    23564.15    234.57 o 
  -2   5   2    14437.71    15847.38    257.69 o 
  -1   5   2     2514.49     3061.41     62.77 o 
   1   5   2    19921.50    20560.26    379.70 o 
   2   5   2     3156.95     3339.40     35.83 o 
   3   5   2      195.13      136.89      7.07 o 
   4   5   2     2983.37     3119.27     30.32 o 
   5   5   2     4715.77     4670.98     58.50 o 
   6   5   2     1523.86     1411.08     22.32 o 
   7   5   2      510.49      478.60     13.82 o 
   8   5   2     2947.41     2900.26     39.57 o 
   9   5   2     2075.77     1934.76     30.83 o 
  10   5   2      888.86      899.41     21.89 o 
  11   5   2      347.34      362.83     16.23 o 
  12   5   2      287.64      229.79     20.91 o 
  13   5   2      142.38      116.95     17.32 o 
 -13   6   2     1011.02     1061.56     67.57 o 
 -12   6   2      184.64      154.69     20.64 o 
 -11   6   2       52.02       55.53      9.44 o 
 -10   6   2     1996.25     1907.68     33.92 o 
  -9   6   2     3442.20     3398.94     69.13 o 
  -8   6   2     1694.99     1681.11     37.95 o 
  -7   6   2       33.18       58.86      7.05 o 
  -6   6   2    15274.91    15329.11    229.44 o 
  -5   6   2     5413.51     5324.34     81.26 o 
  -4   6   2     9477.34     9703.72    105.49 o 
  -3   6   2      173.88      204.46      9.34 o 
  -2   6   2    16075.92    16918.06    172.35 o 
  -1   6   2    12664.23    13010.13    135.12 o 
   0   6   2    10939.63    11239.07    222.23 o 
   1   6   2      412.29      403.65     16.39 o 
   2   6   2     6398.35     6579.90     69.94 o 
   3   6   2     7868.47     7577.14     84.64 o 
   4   6   2     5593.81     5310.16     44.33 o 
   5   6   2     1345.36     1298.96     25.78 o 
   6   6   2     2373.15     2494.23     35.40 o 
   7   6   2    10392.28     9786.65    100.83 o 
   8   6   2     3437.07     3363.29     46.53 o 
   9   6   2        3.81        2.53     12.74 o 
  10   6   2      271.58      242.66     15.14 o 
  11   6   2     1813.20     1813.16     36.44 o 
  12   6   2      933.96      971.49     50.77 o 
 -13   7   2       43.94       46.41     13.52 o 
 -12   7   2        1.35       13.51     11.39 o 
 -11   7   2       95.54      137.33     12.56 o 
 -10   7   2      141.41      127.51     17.79 o 
  -9   7   2      887.58      836.94     21.29 o 
  -8   7   2      173.73      156.95     12.98 o 
  -7   7   2      381.38      396.30     23.20 o 
  -6   7   2      919.88      918.45     19.55 o 
  -5   7   2       36.19       46.08      7.14 o 
  -4   7   2      217.86      241.51     10.96 o 
  -3   7   2     4661.96     4561.75     49.03 o 
  -2   7   2       54.02      102.50      7.74 o 
  -1   7   2     1109.36     1210.50     28.37 o 
   0   7   2      299.92      322.96     11.48 o 
   1   7   2      122.44       78.02      6.64 o 
   2   7   2       19.09       38.22      4.75 o 
   3   7   2        2.41       -0.44      3.80 o 
   4   7   2     2657.24     2628.48     47.24 o 
   5   7   2       20.10       38.33      7.96 o 
   6   7   2        5.19        9.61      5.97 o 
   7   7   2       47.64       61.58      8.50 o 
   8   7   2      227.57      244.19     15.67 o 
   9   7   2      359.12      356.81     16.82 o 
  10   7   2        6.50        7.61     11.66 o 
  11   7   2       91.48       89.69     19.35 o 
  12   7   2      198.92      225.01     21.31 o 
 -13   8   2     1138.73     1100.86     47.15 o 
 -12   8   2      441.61      405.01     23.85 o 
 -11   8   2       77.69       81.54     11.25 o 
 -10   8   2     1486.40     1355.34     29.57 o 
  -9   8   2     2349.82     2257.18     51.20 o 
  -8   8   2     1211.92     1151.07     24.85 o 
  -7   8   2       12.62       42.28      7.51 o 
  -6   8   2     3269.75     3345.29     43.65 o 
  -5   8   2     2438.79     2512.13     39.79 o 
  -4   8   2     1972.68     2057.76     34.00 o 
  -3   8   2      329.14      272.31     15.85 o 
  -2   8   2     5351.44     5506.89     55.88 o 
  -1   8   2    16912.06    16720.52    174.36 o 
   0   8   2     6765.48     6892.64     69.32 o 
   1   8   2      129.52      127.49      6.19 o 
   2   8   2     4697.67     4933.96     41.35 o 
   3   8   2     4844.73     4807.54     40.67 o 
   4   8   2     1353.25     1385.87     19.99 o 
   5   8   2       35.69       32.49      6.26 o 
   6   8   2     2108.05     2218.22     34.53 o 
   7   8   2     4652.38     4324.42     55.57 o 
   8   8   2     1556.12     1462.30     29.34 o 
   9   8   2       25.44       37.45      8.66 o 
  10   8   2      621.36      600.73     21.14 o 
  11   8   2      765.84      724.92     31.19 o 
  12   8   2     1019.80     1102.89     39.85 o 
 -12   9   2      691.80      741.97     31.82 o 
 -11   9   2     2868.06     2935.55     62.99 o 
 -10   9   2      592.96      528.15     19.61 o 
  -9   9   2      400.88      357.74     16.18 o 
  -8   9   2      461.16      496.35     17.39 o 
  -7   9   2    11193.75    10643.64    109.73 o 
  -6   9   2      623.69      697.13     19.04 o 
  -5   9   2     2896.59     2797.50     38.91 o 
  -4   9   2     5984.11     5719.39     72.30 o 
  -3   9   2    10084.63    10004.41     94.26 o 
  -2   9   2    10017.11     9921.85     76.53 o 
  -1   9   2      786.75      896.03     16.19 o 
   0   9   2     8768.78     8735.53     59.18 o 
   1   9   2    12071.57    11757.78     76.76 o 
   2   9   2       94.53       82.59      5.18 o 
   3   9   2      398.36      325.90      7.36 o 
   4   9   2     4913.17     4936.43     37.79 o 
   5   9   2    12558.64    12553.92     96.69 o 
   6   9   2     6095.97     5824.75     59.22 o 
   7   9   2       23.32        9.79      7.35 o 
   8   9   2     1724.23     1734.29     42.96 o 
   9   9   2     1102.82     1089.93     27.30 o 
  10   9   2     1285.88     1313.63     31.18 o 
  11   9   2       36.86       21.41     13.06 o 
  12   9   2      476.57      430.30     27.91 o 
 -12  10   2       53.58       51.04     19.86 o 
 -11  10   2      126.37      121.01     17.10 o 
 -10  10   2      955.53     1019.70     38.96 o 
  -9  10   2      135.37      137.91     12.53 o 
  -8  10   2      416.09      414.35     17.73 o 
  -7  10   2     1239.96     1156.93     25.60 o 
  -6  10   2     1420.87     1347.15     27.10 o 
  -5  10   2      310.26      307.05     15.77 o 
  -4  10   2      631.03      554.90     15.39 o 
  -3  10   2       99.08       90.96      7.03 o 
  -2  10   2       97.76      122.03      5.71 o 
  -1  10   2        1.14       13.73      5.24 o 
   0  10   2     1980.75     1881.83     31.74 o 
   1  10   2     2165.93     2214.03     23.70 o 
   2  10   2       50.12       80.04      5.96 o 
   3  10   2      112.11      124.88      5.31 o 
   4  10   2      392.87      415.50     10.32 o 
   5  10   2      168.28      162.34      7.99 o 
   6  10   2      344.57      335.62     16.95 o 
   7  10   2       69.76       82.54     10.00 o 
   8  10   2       19.40       24.01      8.43 o 
   9  10   2        1.08        8.86      8.29 o 
  10  10   2       82.96       86.11     11.96 o 
  11  10   2      179.21      222.72     21.80 o 
 -12  11   2      357.74      405.25     26.88 o 
 -11  11   2     1629.22     1630.32     47.57 o 
 -10  11   2      161.59      148.31     14.60 o 
  -9  11   2        2.42       -5.33      7.56 o 
  -8  11   2     1759.04     1766.45     39.31 o 
  -7  11   2      988.99      971.28     24.26 o 
  -6  11   2      749.72      779.66     22.44 o 
  -5  11   2        1.64       11.98      6.43 o 
  -4  11   2    13767.37    13437.67    140.42 o 
  -3  11   2     3567.87     3730.29     34.30 o 
  -2  11   2     7384.29     7370.85     50.09 o 
  -1  11   2      199.10      227.38      8.23 o 
   0  11   2     4531.79     4431.41     41.54 o 
   1  11   2     4619.11     4690.35     38.04 o 
   2  11   2     2640.46     2634.12     22.38 o 
   3  11   2      194.41      237.52      7.63 o 
   4  11   2     2506.57     2440.45     25.94 o 
   5  11   2     2289.89     2248.13     29.02 o 
   6  11   2      436.64      392.35     15.22 o 
   7  11   2      406.96      449.10     18.24 o 
   8  11   2      516.80      520.61     20.02 o 
   9  11   2     3207.05     3075.64     50.62 o 
  10  11   2     1399.80     1390.51     44.64 o 
  11  11   2       16.39       23.98     16.04 o 
 -11  12   2        6.34        7.85     12.73 o 
 -10  12   2      993.31      974.00     44.94 o 
  -9  12   2     1296.73     1246.48     30.88 o 
  -8  12   2     1589.14     1595.21     33.94 o 
  -7  12   2      413.16      407.83     18.15 o 
  -6  12   2      979.24      946.12     26.74 o 
  -5  12   2     2300.28     2319.73     33.47 o 
  -4  12   2     2941.01     2754.96     32.93 o 
  -3  12   2      246.29      223.02      8.83 o 
  -2  12   2     1023.08     1039.05     13.94 o 
  -1  12   2     4213.15     4104.44     34.98 o 
   0  12   2     1123.26     1091.79     17.42 o 
   1  12   2        1.11       -2.43      4.32 o 
   2  12   2      892.42      898.46     13.09 o 
   3  12   2     5618.65     5412.31     45.16 o 
   4  12   2      407.35      407.69     11.16 o 
   5  12   2      171.04      157.06      7.78 o 
   6  12   2     2345.26     2296.94     34.57 o 
   7  12   2     2430.68     2433.55     40.64 o 
   8  12   2      747.66      734.68     23.97 o 
   9  12   2       32.31       22.11     10.46 o 
  10  12   2      915.47      890.91     37.09 o 
  11  12   2      657.12      637.18     32.85 o 
 -11  13   2        2.66       11.18     12.45 o 
 -10  13   2      164.27      143.47     19.48 o 
  -9  13   2        5.06        1.97      9.20 o 
  -8  13   2       37.69       34.01     10.23 o 
  -7  13   2        1.81       21.00      9.20 o 
  -6  13   2      208.21      243.98     13.64 o 
  -5  13   2       66.38       56.08     10.37 o 
  -4  13   2      763.35      723.65     17.70 o 
  -3  13   2       10.58       41.69      6.15 o 
  -2  13   2     1418.79     1363.23     17.70 o 
  -1  13   2       27.75       36.28      5.49 o 
   0  13   2       97.46       86.27      7.28 o 
   1  13   2       12.63       26.87      5.66 o 
   2  13   2       17.70        2.89      4.85 o 
   3  13   2      200.30      161.54      9.30 o 
   4  13   2       64.16       76.04      7.35 o 
   5  13   2       10.88       25.32      5.15 o 
   6  13   2       33.95       47.03      9.33 o 
   7  13   2       10.03       16.85      8.48 o 
   8  13   2       40.31       29.54      9.69 o 
   9  13   2      250.77      247.81     32.11 o 
  10  13   2       68.51       54.65     15.62 o 
 -10  14   2      582.09      595.89     45.14 o 
  -9  14   2     2682.68     2558.22     62.99 o 
  -8  14   2      332.48      317.75     19.09 o 
  -7  14   2      560.60      568.92     19.97 o 
  -6  14   2      864.54      835.24     22.38 o 
  -5  14   2     5485.33     5449.35    123.36 o 
  -4  14   2      647.88      665.18     15.85 o 
  -3  14   2        1.32       -0.49      5.88 o 
  -2  14   2     2590.04     2549.86     31.73 o 
  -1  14   2     8138.51     8151.57     64.40 o 
   0  14   2     3753.00     3657.89     35.83 o 
   1  14   2      318.52      272.52     10.54 o 
   2  14   2     1214.27     1260.87     21.48 o 
   3  14   2     4337.80     4325.27     45.30 o 
   4  14   2     1672.46     1644.66     29.77 o 
   5  14   2       40.99       52.55     12.66 o 
   6  14   2      994.61      985.86     24.25 o 
   7  14   2     2875.70     2810.17     48.70 o 
   8  14   2     2229.83     2219.91     41.86 o 
   9  14   2        2.08       -3.65     12.28 o 
  10  14   2      374.79      321.00     27.12 o 
 -10  15   2      269.04      272.89     25.13 o 
  -9  15   2        1.28      -20.78     10.39 o 
  -8  15   2     2184.37     2165.38     57.32 o 
  -7  15   2     1586.14     1586.82     37.97 o 
  -6  15   2     1491.17     1449.60     48.98 o 
  -5  15   2       43.04       30.81     10.23 o 
  -4  15   2     1759.87     1715.03     35.78 o 
  -3  15   2     1657.61     1611.00     22.43 o 
  -2  15   2      330.57      321.10     12.74 o 
  -1  15   2       62.12       73.94      7.47 o 
   0  15   2     6230.75     6046.60     52.23 o 
   1  15   2     2625.96     2587.31     32.01 o 
   2  15   2     3091.94     3050.17     34.84 o 
   3  15   2       73.54       86.30      9.32 o 
   4  15   2      866.22      911.48     27.15 o 
   5  15   2      922.49      902.46     24.29 o 
   6  15   2      880.43      843.81     23.84 o 
   7  15   2       18.43       17.55     11.08 o 
   8  15   2      341.11      321.32     27.57 o 
   9  15   2     1208.58     1258.34     64.80 o 
  -9  16   2       10.20      -20.96     13.07 o 
  -8  16   2        5.00       11.60     14.60 o 
  -7  16   2      315.71      339.33     27.85 o 
  -6  16   2      456.94      462.92     23.09 o 
  -5  16   2      153.00      161.13     12.51 o 
  -4  16   2       76.37       95.16     12.13 o 
  -3  16   2      127.89      131.80     12.02 o 
  -2  16   2      955.75      942.93     19.75 o 
  -1  16   2       93.51      123.96      8.66 o 
   0  16   2      420.23      437.05     14.91 o 
   1  16   2       21.57       35.99      9.80 o 
   2  16   2        3.79       12.57      7.20 o 
   3  16   2      100.12      107.68     14.36 o 
   4  16   2      154.58      161.51     16.05 o 
   5  16   2       88.93       77.78     13.62 o 
   6  16   2      186.77      208.42     17.96 o 
   7  16   2       41.07       73.11     14.94 o 
   8  16   2      147.77      147.09     22.16 o 
   9  16   2       21.42       -3.76     21.71 o 
  -8  17   2      801.55      714.76     48.53 o 
  -7  17   2      951.83      925.79     40.10 o 
  -6  17   2     1677.09     1706.10     40.82 o 
  -5  17   2      283.57      283.85     17.00 o 
  -4  17   2      614.18      551.48     24.27 o 
  -3  17   2     3099.08     3081.49     60.39 o 
  -2  17   2      372.18      343.16     18.40 o 
  -1  17   2      211.02      206.49     11.14 o 
   0  17   2     2212.33     2229.26     30.22 o 
   1  17   2     3603.82     3649.71     40.89 o 
   2  17   2      898.83      893.44     28.76 o 
   3  17   2      109.90       84.73     12.31 o 
   4  17   2     1929.38     1982.91     40.77 o 
   5  17   2     3012.72     2998.91     60.55 o 
   6  17   2      373.41      328.14     27.69 o 
   7  17   2       92.29       73.78     19.02 o 
   8  17   2     1213.74     1242.02     66.61 o 
  -8  18   2       57.64       56.31     18.95 o 
  -7  18   2       43.35       20.42     31.54 o 
  -6  18   2      236.40      209.36     23.50 o 
  -5  18   2     1577.66     1612.94     52.89 o 
  -4  18   2       80.07       72.93     14.59 o 
  -3  18   2        3.76      -12.43     10.58 o 
  -2  18   2      656.25      626.82     19.53 o 
  -1  18   2      680.28      709.38     20.95 o 
   0  18   2      417.84      413.57     17.22 o 
   1  18   2       88.27       91.81      9.75 o 
   2  18   2      602.05      604.79     19.95 o 
   3  18   2     1725.13     1684.26     30.21 o 
   4  18   2     2498.71     2457.81     52.43 o 
   5  18   2      126.77       86.67     19.57 o 
   6  18   2       14.98        9.77     19.47 o 
   7  18   2      647.95      709.21     36.04 o 
  -7  19   2       36.51       23.91     18.15 o 
  -6  19   2      149.85      157.14     22.74 o 
  -5  19   2      111.60       87.26     24.15 o 
  -4  19   2       85.80      124.78     20.89 o 
  -3  19   2     1315.06     1462.19     46.96 o 
  -2  19   2       29.85       35.45      9.81 o 
  -1  19   2       20.66       10.25      9.63 o 
   0  19   2       44.98       28.37      8.44 o 
   1  19   2      179.59      197.56     13.64 o 
   2  19   2      284.64      345.69     17.64 o 
   3  19   2      363.46      354.31     27.10 o 
   4  19   2      173.67      189.11     21.95 o 
   5  19   2      169.73      148.74     22.29 o 
   6  19   2      251.32      236.63     25.14 o 
  -5  20   2     1302.47     1312.12     45.47 o 
  -4  20   2      485.42      458.34     41.97 o 
  -3  20   2        2.48        2.51     15.27 o 
  -2  20   2     1872.66     1816.79     48.83 o 
  -1  20   2     1811.71     1881.97     37.34 o 
   0  20   2     1185.88     1223.54     29.56 o 
   1  20   2      108.36      100.99     13.13 o 
   2  20   2     1348.95     1338.75     31.33 o 
   3  20   2     1245.24     1223.28     41.16 o 
   4  20   2     1265.78     1268.74     43.50 o 
   5  20   2       45.21       44.46     18.14 o 
  -3  21   2      193.87      210.23     22.87 o 
  -2  21   2      126.00      115.58     18.62 o 
  -1  21   2       66.83       54.52     11.64 o 
   0  21   2       47.89       24.10     14.80 o 
   1  21   2      991.26     1008.86     37.61 o 
   2  21   2       10.28       17.32     41.02 o 
   3  21   2      128.30      133.90     19.55 o 
 -14   1   3       63.03       57.82     16.75 o 
 -13   1   3      631.89      683.01     26.82 o 
 -12   1   3     3038.21     2993.23     39.25 o 
 -11   1   3     2326.71     2258.97     32.74 o 
 -10   1   3      135.80      150.62      9.15 o 
  -9   1   3     1802.51     1760.29     28.04 o 
  -8   1   3     1290.27     1236.51     21.44 o 
  -7   1   3    12466.30    12391.14    130.62 o 
  -6   1   3        5.31        2.08      3.25 o 
  -5   1   3     1412.68     1359.98     16.11 o 
  -4   1   3     7306.99     6973.75     82.04 o 
  -3   1   3    19851.55    20212.64    260.12 o 
  -2   1   3    10911.03    12365.54    130.31 o 
  -1   1   3     9571.80     9479.82    120.35 o 
   0   1   3    18828.89    20339.52    257.98 o 
   1   1   3    29557.47    30555.72    322.51 o 
   2   1   3      949.70      772.18     24.64 o 
   3   1   3       84.60       87.44      4.42 o 
   4   1   3    11008.81    11393.78     83.55 o 
   5   1   3     9007.65     8845.59     78.05 o 
   6   1   3       75.80       95.13      6.98 o 
   7   1   3     1518.32     1384.83     22.39 o 
   8   1   3     6520.08     6140.54     63.20 o 
   9   1   3     1072.08     1000.20     19.76 o 
  10   1   3     2558.18     2546.15     34.89 o 
  11   1   3      825.63      744.62     19.31 o 
  12   1   3      843.32      815.51     31.77 o 
  13   1   3      663.67      733.62     31.49 o 
 -14   2   3      785.76      809.73     36.80 o 
 -13   2   3      506.29      538.53     24.75 o 
 -12   2   3       86.58       73.47      8.81 o 
 -11   2   3      681.07      644.96     16.69 o 
 -10   2   3     3522.35     3520.70     43.03 o 
  -9   2   3     2264.59     2293.07     30.74 o 
  -8   2   3      198.62      221.84      9.36 o 
  -7   2   3     2803.79     2579.81     35.84 o 
  -6   2   3    11037.43    11317.13    118.38 o 
  -5   2   3       96.97      114.81      6.52 o 
  -4   2   3     2447.70     2472.37     24.15 o 
  -3   2   3    14705.93    14379.90    266.45 o 
  -2   2   3    79940.98    79175.44   2761.99 o 
  -1   2   3      559.26      684.30     32.41 o 
   0   2   3     1535.30     1626.22     51.23 o 
   1   2   3     6061.36     6668.08     88.93 o 
   2   2   3    11472.71    11858.80    127.55 o 
   3   2   3    12215.51    12224.45    115.65 o 
   4   2   3     2541.84     2574.31     22.14 o 
   5   2   3     2291.52     2202.56     30.82 o 
   6   2   3     3518.90     3532.89     44.49 o 
   7   2   3     9689.94     9334.00     86.15 o 
   8   2   3      121.23      126.98      9.19 o 
   9   2   3       15.91       13.51      6.61 o 
  10   2   3      971.94      907.28     21.73 o 
  11   2   3     3037.01     3088.07     41.26 o 
  12   2   3        8.34       -5.37     10.26 o 
  13   2   3       28.58        5.04     11.98 o 
 -14   3   3       15.91       10.54     13.02 o 
 -13   3   3        3.16       13.60     10.47 o 
 -12   3   3      206.98      210.25     11.97 o 
 -11   3   3        9.21        9.49      6.42 o 
 -10   3   3      431.49      405.42     15.39 o 
  -9   3   3      376.63      352.39     19.92 o 
  -8   3   3     1197.02     1154.55     19.46 o 
  -7   3   3      145.91      135.82      8.63 o 
  -6   3   3      900.43      877.36     22.24 o 
  -5   3   3      827.79      798.35     12.61 o 
  -4   3   3    13672.29    14813.48    131.35 o 
  -3   3   3      675.39      630.34     23.79 o 
  -2   3   3    17456.26    18840.33    265.84 o 
  -1   3   3     3429.73     3642.02    129.00 o 
   0   3   3     2243.72     2634.80     42.44 o 
   1   3   3     1728.42     1811.65     30.72 o 
   2   3   3     2046.52     2034.59     50.95 o 
   3   3   3      434.15      389.46     11.79 o 
   4   3   3       25.39       53.96      3.43 o 
   5   3   3     2096.56     2152.64     22.65 o 
   6   3   3      101.05      107.09      7.33 o 
   7   3   3     2421.25     2257.96     30.60 o 
   8   3   3      286.83      269.60     11.99 o 
   9   3   3      735.76      716.61     18.28 o 
  10   3   3      133.24      131.44     10.62 o 
  11   3   3       13.97       -5.01      6.93 o 
  12   3   3        2.73       -2.41     10.65 o 
  13   3   3      156.98      196.90     28.78 o 
 -13   4   3     1028.01      998.52     33.03 o 
 -12   4   3        0.89       -5.55      6.88 o 
 -11   4   3      987.67      942.59     21.50 o 
 -10   4   3     2498.17     2440.78     34.53 o 
  -9   4   3     6611.09     6574.17     66.35 o 
  -8   4   3       39.12       63.25      7.53 o 
  -7   4   3     1267.37     1149.22     22.36 o 
  -6   4   3     5249.92     5116.74    164.29 o 
  -5   4   3     9970.20     9899.81    110.08 o 
  -4   4   3     1315.53     1220.34     20.91 o 
  -3   4   3     8382.41     8493.85    228.09 o 
  -2   4   3    34692.35    35997.65    434.94 o 
  -1   4   3    48532.95    50332.56    651.83 o 
   0   4   3     5282.75     5936.80     85.49 o 
   1   4   3       58.17      117.12     21.85 o 
   2   4   3    29719.82    30317.06    257.53 o 
   3   4   3     8503.30     8086.21     87.57 o 
   4   4   3      146.98       96.12      4.40 o 
   5   4   3      672.04      732.24     14.65 o 
   6   4   3     5147.00     5089.58     52.16 o 
   7   4   3     4093.70     4075.01     45.83 o 
   8   4   3     1468.30     1434.36     24.94 o 
   9   4   3     1409.51     1294.77     24.68 o 
  10   4   3     1833.10     1722.17     30.53 o 
  11   4   3     1018.32      985.17     24.05 o 
  12   4   3      728.78      807.35     32.54 o 
  13   4   3       43.05       24.96     13.28 o 
 -13   5   3      226.77      242.69     41.94 o 
 -12   5   3     1327.20     1397.20     30.33 o 
 -11   5   3     1654.89     1622.81     29.06 o 
 -10   5   3      379.87      415.33     16.50 o 
  -9   5   3      357.43      353.48     12.94 o 
  -8   5   3     4824.24     4642.73     50.02 o 
  -7   5   3      133.47      155.80     10.61 o 
  -6   5   3     1819.46     1971.23     65.61 o 
  -5   5   3     3076.84     2936.38     79.58 o 
  -4   5   3     2119.85     1862.40     36.49 o 
  -3   5   3    19690.14    20666.82    491.30 o 
  -2   5   3      370.42      329.55     11.70 o 
  -1   5   3    11776.95    11732.08    167.86 o 
   0   5   3     9286.00     9318.24    185.47 o 
   1   5   3    20366.40    21327.76    393.53 o 
   2   5   3     9888.73    10410.16     94.92 o 
   3   5   3      298.07      268.90      9.07 o 
   4   5   3     5829.75     5938.92     49.69 o 
   5   5   3     1983.76     2042.15     29.88 o 
   6   5   3     1626.63     1483.99     23.25 o 
   7   5   3      838.28      867.09     18.40 o 
   8   5   3     1696.28     1646.40     27.30 o 
   9   5   3     2427.08     2321.71     34.77 o 
  10   5   3      256.74      276.21     14.49 o 
  11   5   3      364.96      366.64     16.56 o 
  12   5   3      649.68      529.09     27.23 o 
 -13   6   3       72.88       69.78     13.81 o 
 -12   6   3       79.58       77.25     13.31 o 
 -11   6   3      488.63      463.31     25.94 o 
 -10   6   3       65.57       54.62      8.52 o 
  -9   6   3      233.40      207.85     15.69 o 
  -8   6   3       16.91       27.42      6.65 o 
  -7   6   3      486.24      430.24     13.64 o 
  -6   6   3       99.24      141.75     10.30 o 
  -5   6   3      546.12      693.23     28.15 o 
  -4   6   3     1935.79     1727.89     24.16 o 
  -3   6   3      569.24      583.19     12.69 o 
  -2   6   3        4.63       11.61     11.89 o 
  -1   6   3      982.40     1145.46     22.43 o 
   0   6   3      266.96      309.70     19.58 o 
   1   6   3     2334.00     2410.35     30.23 o 
   2   6   3     1489.76     1293.24     34.64 o 
   3   6   3       39.87       52.32      7.15 o 
   4   6   3      423.64      404.75      9.41 o 
   5   6   3     1396.87     1359.28     16.29 o 
   6   6   3     1219.03     1213.31     42.26 o 
   7   6   3        1.69       24.41      6.72 o 
   8   6   3       74.29       77.80      9.11 o 
   9   6   3      172.23      161.18     12.44 o 
  10   6   3       82.45       81.00     10.43 o 
  11   6   3       59.69       78.95     12.94 o 
  12   6   3        1.17       -0.31     11.30 o 
 -13   7   3      480.83      517.11     41.05 o 
 -12   7   3     2826.31     2875.63     60.59 o 
 -11   7   3      682.31      706.07     21.64 o 
 -10   7   3       88.52       93.33     10.16 o 
  -9   7   3      543.99      507.28     16.72 o 
  -8   7   3     7583.65     7219.12     79.08 o 
  -7   7   3      978.21     1087.24     21.75 o 
  -6   7   3     1958.98     1948.85     34.25 o 
  -5   7   3    10614.97    10121.18    113.27 o 
  -4   7   3    13196.51    12615.12    139.45 o 
  -3   7   3     1799.89     1760.48     22.62 o 
  -2   7   3      723.95      733.10     13.91 o 
  -1   7   3     5319.48     5265.24     49.78 o 
   0   7   3    16150.36    16594.73    151.86 o 
   1   7   3    10513.21    10676.58    102.12 o 
   2   7   3     1656.22     1452.26     20.14 o 
   3   7   3     5581.47     5833.18    100.61 o 
   4   7   3     7583.70     7453.37    104.40 o 
   5   7   3    11078.87    11054.84     84.46 o 
   6   7   3     1887.23     1679.20     43.24 o 
   7   7   3     1151.80     1157.79     28.22 o 
   8   7   3     2054.17     2025.70     34.92 o 
   9   7   3     3636.90     3571.76     51.73 o 
  10   7   3        1.70        1.52      7.89 o 
  11   7   3       14.29        5.01     11.97 o 
  12   7   3     1497.07     1537.54     46.54 o 
 -13   8   3      545.27      574.40     28.28 o 
 -12   8   3        4.39        5.75     10.85 o 
 -11   8   3     1175.87     1190.80     29.01 o 
 -10   8   3      452.10      439.45     17.56 o 
  -9   8   3     1713.78     1727.60     31.87 o 
  -8   8   3        7.81       11.88      7.03 o 
  -7   8   3        2.40        8.41      5.89 o 
  -6   8   3     1175.90     1201.68     23.94 o 
  -5   8   3     8587.20     8198.61     82.51 o 
  -4   8   3     1036.75     1054.53     19.89 o 
  -3   8   3       34.69       88.11      8.57 o 
  -2   8   3     5778.33     5748.40     95.36 o 
  -1   8   3     9759.77    10043.17     85.92 o 
   0   8   3     1403.74     1603.91     19.07 o 
   1   8   3      140.02      203.92      6.79 o 
   2   8   3     6174.35     6428.16     53.33 o 
   3   8   3     3020.32     3044.64     28.47 o 
   4   8   3        5.33        6.97      4.19 o 
   5   8   3      134.78      152.13     10.93 o 
   6   8   3     4279.19     4198.24     84.75 o 
   7   8   3       87.90      112.48     13.78 o 
   8   8   3      259.92      215.92     13.89 o 
   9   8   3      221.56      221.66     14.63 o 
  10   8   3     1287.82     1335.15     36.35 o 
  11   8   3      269.17      296.20     33.46 o 
  12   8   3      588.56      663.66     32.25 o 
 -12   9   3       60.00       60.27     14.05 o 
 -11   9   3      454.83      470.34     19.31 o 
 -10   9   3      140.81      148.10     14.44 o 
  -9   9   3      175.44      170.26     12.96 o 
  -8   9   3      700.88      664.05     23.41 o 
  -7   9   3     2145.59     2070.64     39.83 o 
  -6   9   3       82.60       86.37      8.80 o 
  -5   9   3        2.44        2.32      6.11 o 
  -4   9   3     1614.73     1611.66     30.61 o 
  -3   9   3     5888.43     5882.81     76.80 o 
  -2   9   3     2180.75     2180.04     25.91 o 
  -1   9   3       75.27       55.39      5.72 o 
   0   9   3     9382.65    10106.26     67.24 o 
   1   9   3     5386.41     5385.77     40.09 o 
   2   9   3       31.32       41.17      4.87 o 
   3   9   3       84.94      132.23      5.68 o 
   4   9   3     2069.24     2115.63     29.23 o 
   5   9   3      302.01      290.80      9.26 o 
   6   9   3     1597.36     1446.71     24.16 o 
   7   9   3       88.86       97.69     10.37 o 
   8   9   3      449.94      431.70     17.79 o 
   9   9   3      257.77      241.98     15.38 o 
  10   9   3       65.12       83.47     12.45 o 
  11   9   3        4.57        3.90     15.82 o 
  12   9   3      145.80      106.74     22.84 o 
 -12  10   3        4.03        2.90     11.98 o 
 -11  10   3      805.32      778.30     32.17 o 
 -10  10   3     3040.57     2953.22     73.99 o 
  -9  10   3     2277.51     2249.81     65.53 o 
  -8  10   3      298.09      350.16     16.13 o 
  -7  10   3     1735.25     1626.10     30.62 o 
  -6  10   3     8336.41     7908.44     86.14 o 
  -5  10   3     5989.15     5977.97     68.46 o 
  -4  10   3      543.78      552.72     15.42 o 
  -3  10   3      623.89      660.85     13.79 o 
  -2  10   3     4038.27     3930.38     32.64 o 
  -1  10   3    11266.57    11177.85     85.49 o 
   0  10   3     3745.16     3679.04     33.21 o 
   1  10   3     5225.37     5197.43     42.75 o 
   2  10   3     5790.37     5815.32     54.26 o 
   3  10   3     7778.25     7740.65     51.76 o 
   4  10   3      908.81      830.07     12.87 o 
   5  10   3     1367.38     1392.46     18.01 o 
   6  10   3     4286.22     4188.55     48.18 o 
   7  10   3     3208.57     3102.37     71.76 o 
   8  10   3      502.93      503.78     19.33 o 
   9  10   3      181.63      174.90     14.72 o 
  10  10   3     2940.98     2890.06     61.50 o 
  11  10   3      984.36      993.82     38.45 o 
 -12  11   3      732.58      753.56     40.78 o 
 -11  11   3        8.96        9.69     12.00 o 
 -10  11   3       14.06       11.89      8.92 o 
  -9  11   3      205.88      223.82     15.33 o 
  -8  11   3     1399.48     1400.40     30.29 o 
  -7  11   3     1115.01     1082.88     49.47 o 
  -6  11   3       86.52       98.94     10.21 o 
  -5  11   3      864.72      804.63     18.74 o 
  -4  11   3     3094.27     3088.87     38.26 o 
  -3  11   3        9.32       16.41      4.79 o 
  -2  11   3      929.35      890.65     18.13 o 
  -1  11   3      557.11      622.67     12.04 o 
   0  11   3     3151.78     3142.75     30.15 o 
   1  11   3      952.09      932.92     14.76 o 
   2  11   3       36.87       36.66      4.83 o 
   3  11   3     2158.41     2142.47     19.20 o 
   4  11   3      341.50      374.54      9.80 o 
   5  11   3     1703.16     1602.92     20.45 o 
   6  11   3     1081.23     1050.53     22.48 o 
   7  11   3       84.23       99.94      9.86 o 
   8  11   3      488.90      534.87     20.72 o 
   9  11   3     1094.09     1180.75     30.37 o 
  10  11   3        0.67       -5.46     14.97 o 
  11  11   3       63.87       49.48     15.22 o 
 -11  12   3       14.83        8.87     12.34 o 
 -10  12   3     1803.36     1769.83     49.32 o 
  -9  12   3       16.90       27.82     16.30 o 
  -8  12   3       92.98      102.62     12.58 o 
  -7  12   3      537.00      497.28     18.66 o 
  -6  12   3     2794.60     2767.80     43.66 o 
  -5  12   3      574.59      641.50     20.12 o 
  -4  12   3     1550.99     1524.51     26.58 o 
  -3  12   3     2093.48     2097.74     23.87 o 
  -2  12   3     1119.53     1134.81     15.06 o 
  -1  12   3      828.96      783.40     13.56 o 
   0  12   3      332.79      297.50      9.62 o 
   1  12   3     2055.03     2106.72     26.93 o 
   2  12   3      237.01      264.00      9.26 o 
   3  12   3     4150.49     3939.07     31.44 o 
   4  12   3      897.95      864.27     15.46 o 
   5  12   3      128.80      132.81      7.73 o 
   6  12   3      575.51      641.73     18.60 o 
   7  12   3      697.32      688.68     19.99 o 
   8  12   3      113.67      114.49     11.21 o 
   9  12   3      131.95      144.51     21.65 o 
  10  12   3      603.62      587.28     30.66 o 
  11  12   3      444.32      442.28     55.94 o 
 -11  13   3      888.52      850.54     36.04 o 
 -10  13   3      117.05      123.55     17.83 o 
  -9  13   3     1406.58     1410.19     34.37 o 
  -8  13   3     2486.80     2460.66     66.34 o 
  -7  13   3     2402.35     2385.94     55.89 o 
  -6  13   3       26.31       17.99      8.22 o 
  -5  13   3      347.54      330.20     15.26 o 
  -4  13   3     8349.71     8169.71     72.74 o 
  -3  13   3     8841.59     8581.89     67.50 o 
  -2  13   3      113.30      102.11      7.53 o 
  -1  13   3      678.77      702.78     13.33 o 
   0  13   3     6233.47     6456.88     53.68 o 
   1  13   3     5995.81     5808.93     49.70 o 
   2  13   3     1048.25      980.55     15.28 o 
   3  13   3      664.52      649.48     12.31 o 
   4  13   3     6961.68     6914.21     62.66 o 
   5  13   3      966.46      906.26     17.31 o 
   6  13   3      120.21      104.00      9.54 o 
   7  13   3      533.60      524.96     19.08 o 
   8  13   3     2148.11     2172.52     37.71 o 
   9  13   3     1360.20     1279.03     49.34 o 
  10  13   3      602.77      652.58     49.97 o 
 -10  14   3       97.48      130.00     19.14 o 
  -9  14   3      135.53      158.61     32.80 o 
  -8  14   3       75.49       72.16     12.10 o 
  -7  14   3       48.24       51.08     11.07 o 
  -6  14   3      280.90      307.00     15.64 o 
  -5  14   3      376.41      362.50     16.64 o 
  -4  14   3      510.12      507.59     15.72 o 
  -3  14   3     1110.36     1098.03     19.54 o 
  -2  14   3      297.72      309.81     12.22 o 
  -1  14   3      379.86      376.06     12.25 o 
   0  14   3      745.87      773.24     15.88 o 
   1  14   3      155.63      156.34      8.19 o 
   2  14   3      546.94      511.42     12.53 o 
   3  14   3      775.58      811.41     19.89 o 
   4  14   3      147.48      151.85      9.26 o 
   5  14   3       13.41        9.05      5.48 o 
   6  14   3       45.79       58.62     11.92 o 
   7  14   3      975.47      967.36     37.50 o 
   8  14   3        0.39       -0.89     12.04 o 
   9  14   3       23.29        0.59     13.51 o 
  10  14   3      233.77      247.22     35.55 o 
 -10  15   3        5.77        3.62     13.42 o 
  -9  15   3      169.84      153.89     19.75 o 
  -8  15   3      619.67      640.84     32.09 o 
  -7  15   3      871.28      890.11     24.77 o 
  -6  15   3      111.77      110.83     12.28 o 
  -5  15   3      277.54      289.63     16.14 o 
  -4  15   3      674.04      724.28     21.10 o 
  -3  15   3      291.16      314.01     11.94 o 
  -2  15   3      247.90      250.41     12.94 o 
  -1  15   3     1255.65     1304.94     18.58 o 
   0  15   3     2934.22     3010.38     30.27 o 
   1  15   3      584.25      639.66     15.11 o 
   2  15   3        3.44       -0.31      6.30 o 
   3  15   3      471.34      490.08     16.95 o 
   4  15   3      665.04      662.71     23.18 o 
   5  15   3     1612.36     1601.61     35.27 o 
   6  15   3       79.49       54.27     10.85 o 
   7  15   3      409.40      404.90     18.96 o 
   8  15   3      421.86      338.85     27.88 o 
   9  15   3      630.32      653.60     34.47 o 
  -9  16   3      717.92      747.19     35.30 o 
  -8  16   3        0.61      -14.97     11.36 o 
  -7  16   3     1374.70     1339.72     39.03 o 
  -6  16   3     2564.69     2572.72     67.83 o 
  -5  16   3     1622.98     1619.98     28.65 o 
  -4  16   3      190.89      181.45     14.35 o 
  -3  16   3      865.37      883.99     23.32 o 
  -2  16   3     1705.97     1723.90     26.34 o 
  -1  16   3     3467.25     3465.25     35.44 o 
   0  16   3       31.31       30.38      6.92 o 
   1  16   3      671.30      676.91     17.14 o 
   2  16   3     3394.81     3386.51     38.22 o 
   3  16   3     2452.35     2485.01     36.50 o 
   4  16   3      676.79      682.47     31.29 o 
   5  16   3      674.43      656.07     25.42 o 
   6  16   3     3155.11     3026.49     52.57 o 
   7  16   3     1441.33     1480.39     47.24 o 
   8  16   3      342.85      292.81     39.95 o 
  -8  17   3       86.67       77.87     33.34 o 
  -7  17   3      113.19      108.32     19.97 o 
  -6  17   3       25.81       -6.84     11.63 o 
  -5  17   3        1.72       -1.41      7.83 o 
  -4  17   3      124.24      100.16     12.30 o 
  -3  17   3      129.82      120.83     12.43 o 
  -2  17   3        2.88       -7.86      7.30 o 
  -1  17   3      207.91      175.59     11.18 o 
   0  17   3      361.96      365.26     14.28 o 
   1  17   3      182.39      161.30     11.11 o 
   2  17   3      199.78      190.18     13.17 o 
   3  17   3        3.51       -1.98      7.98 o 
   4  17   3      217.99      229.84     18.01 o 
   5  17   3       17.90       -2.95     12.81 o 
   6  17   3        3.96        7.60     16.12 o 
   7  17   3        4.00       20.23     16.49 o 
   8  17   3      199.60      207.92     24.25 o 
  -8  18   3       32.71       29.51     17.04 o 
  -7  18   3      198.49      220.18     25.77 o 
  -6  18   3      391.25      359.76     37.83 o 
  -5  18   3     1416.15     1582.18     48.13 o 
  -4  18   3       24.97       24.91     12.89 o 
  -3  18   3      708.47      719.63     27.05 o 
  -2  18   3     3258.76     3240.43     43.19 o 
  -1  18   3     2231.79     2220.36     66.29 o 
   0  18   3        0.74       -8.01      7.48 o 
   1  18   3       21.87       17.33      9.18 o 
   2  18   3     3418.39     3484.05     59.77 o 
   3  18   3     1136.87     1145.93     35.01 o 
   4  18   3      297.20      281.66     22.46 o 
   5  18   3        2.84      -12.50     15.34 o 
   6  18   3      911.38      912.49     38.94 o 
   7  18   3      672.21      710.62     36.56 o 
  -7  19   3     1074.64     1044.71     51.48 o 
  -6  19   3      112.40      145.01     30.50 o 
  -5  19   3      471.23      443.46     29.90 o 
  -4  19   3     2274.52     2225.40     69.21 o 
  -3  19   3      629.09      651.74     34.01 o 
  -2  19   3     1550.71     1600.56     54.49 o 
  -1  19   3      543.99      543.10     32.48 o 
   0  19   3     1083.18     1109.38     24.84 o 
   1  19   3      771.51      759.40     30.79 o 
   2  19   3      299.15      299.50     16.74 o 
   3  19   3      836.53      804.31     51.42 o 
   4  19   3      859.74      800.28     36.06 o 
   5  19   3     2707.00     2761.50     65.20 o 
   6  19   3       14.41       28.37     17.56 o 
  -5  20   3      298.32      238.74     25.56 o 
  -4  20   3        6.35       10.39     15.97 o 
  -3  20   3      372.91      428.03     28.71 o 
  -2  20   3        8.48       22.30     15.55 o 
  -1  20   3       14.15       22.82     10.95 o 
   0  20   3      100.59      101.29     12.73 o 
   1  20   3       53.90       43.38     11.40 o 
   2  20   3        6.19       27.37     11.40 o 
   3  20   3       15.49        3.19     14.47 o 
   4  20   3      141.79      135.51     20.49 o 
  -3  21   3      636.17      676.64     34.01 o 
  -2  21   3       92.03       85.67     17.64 o 
  -1  21   3      408.11      410.49     40.95 o 
   0  21   3      745.72      801.17     30.54 o 
   1  21   3      559.74      628.86     27.84 o 
   2  21   3      122.50      136.17     18.38 o 
   3  21   3      161.94      181.13     20.84 o 
 -14   0   4     1221.31     1187.18     51.03 o 
 -13   0   4      523.85      535.32     33.82 o 
 -12   0   4      187.54      176.68     15.56 o 
 -11   0   4     1310.76     1268.33     31.36 o 
 -10   0   4     5505.65     5397.13     75.54 o 
  -9   0   4      112.02      133.00     10.86 o 
  -8   0   4       12.78        4.31      5.57 o 
  -7   0   4    24450.80    24486.60    406.39 o 
  -6   0   4    29556.90    29943.53    367.53 o 
  -5   0   4     2538.14     2996.80     51.43 o 
  -4   0   4      395.52      490.31     22.56 o 
  -3   0   4      481.90      610.96     21.88 o 
  -2   0   4    21110.49    20637.15    375.68 o 
  -1   0   4    24707.30    25826.56    327.20 o 
   0   0   4    48104.39    48753.18    865.60 o 
   1   0   4    21059.57    21428.39    392.96 o 
   2   0   4    17682.98    16878.59    309.03 o 
   3   0   4     1398.33     1407.42     51.97 o 
   4   0   4     2851.27     2969.98     37.76 o 
   5   0   4     7330.22     7253.97     79.89 o 
   6   0   4    12009.56    11761.14    160.75 o 
   7   0   4     2482.03     2384.13     97.36 o 
   8   0   4     1876.63     1715.69     35.83 o 
   9   0   4     2871.78     2795.79     64.47 o 
  10   0   4      969.15      956.42     29.12 o 
  11   0   4     3421.11     3550.98     64.01 o 
  12   0   4        3.95        4.77     15.61 o 
  13   0   4      478.98      452.23     37.31 o 
 -14   1   4       30.76       29.62     11.88 o 
 -13   1   4      637.50      617.53     25.32 o 
 -12   1   4      386.15      428.29     23.70 o 
 -11   1   4       22.27       18.19      6.12 o 
 -10   1   4       23.90       17.91      6.34 o 
  -9   1   4     1114.61     1057.14     18.89 o 
  -8   1   4     2926.14     2943.80     43.04 o 
  -7   1   4     3284.99     3358.29     38.28 o 
  -6   1   4       50.49       56.70      4.29 o 
  -5   1   4     4386.88     4398.36     39.33 o 
  -4   1   4      176.79      223.41      9.38 o 
  -3   1   4    11984.01    12474.91    134.07 o 
  -2   1   4     6699.26     7485.39     80.78 o 
  -1   1   4       75.39       36.16      5.34 o 
   0   1   4     1209.95     1321.35     28.84 o 
   1   1   4     7232.37     7248.17     77.84 o 
   2   1   4     4463.91     4514.95     65.56 o 
   3   1   4     2471.39     2527.03     29.09 o 
   4   1   4     3706.21     3825.64     40.55 o 
   5   1   4     4860.68     4810.20     37.47 o 
   6   1   4        9.27       14.66      5.03 o 
   7   1   4      698.95      655.58     17.83 o 
   8   1   4     2733.08     2558.47     34.90 o 
   9   1   4      128.74      104.33      8.70 o 
  10   1   4        9.23       25.44      6.70 o 
  11   1   4       21.38       13.43      7.66 o 
  12   1   4      244.77      252.84     21.43 o 
  13   1   4        1.66      -13.50     10.92 o 
 -14   2   4      316.35      296.40     21.33 o 
 -13   2   4       35.81       25.74     13.19 o 
 -12   2   4        2.21       -3.52      5.91 o 
 -11   2   4      809.29      780.54     20.05 o 
 -10   2   4     1380.77     1317.82     27.21 o 
  -9   2   4      190.52      192.78      9.57 o 
  -8   2   4        1.30        6.19      4.12 o 
  -7   2   4     3714.42     3699.00     41.75 o 
  -6   2   4     3224.60     3349.91     33.85 o 
  -5   2   4     6158.74     6466.34     61.13 o 
  -4   2   4       71.74       50.84      3.78 o 
  -3   2   4     5270.97     5192.19     91.72 o 
  -2   2   4      824.25     1045.05     19.80 o 
  -1   2   4      722.27      819.63     23.78 o 
   0   2   4     5742.19     5978.72     79.64 o 
   1   2   4     2514.76     2480.36     30.39 o 
   2   2   4     4795.36     4662.99     55.09 o 
   3   2   4     4008.69     3774.82     36.23 o 
   4   2   4     1791.36     1964.59     18.64 o 
   5   2   4     6038.20     5967.28     51.38 o 
   6   2   4     2675.47     2509.97     33.91 o 
   7   2   4     1518.30     1424.14     23.27 o 
   8   2   4        0.98      -10.22      5.11 o 
   9   2   4     1086.24     1031.24     21.95 o 
  10   2   4      427.97      435.96     14.97 o 
  11   2   4      226.54      224.39     13.19 o 
  12   2   4      132.08      103.64     16.36 o 
  13   2   4        8.70       -9.66     11.03 o 
 -14   3   4      105.42      116.75     15.79 o 
 -13   3   4     2362.13     2376.34     51.30 o 
 -12   3   4      911.55      902.35     23.71 o 
 -11   3   4     1551.56     1496.78     26.52 o 
 -10   3   4      743.75      734.51     27.30 o 
  -9   3   4     3217.09     3120.60     37.61 o 
  -8   3   4     4488.57     4443.71     46.62 o 
  -7   3   4      991.08     1034.82     16.80 o 
  -6   3   4     2193.23     2056.99     24.08 o 
  -5   3   4     4792.24     4259.62     45.43 o 
  -4   3   4    28671.21    29696.56    231.84 o 
  -3   3   4    14197.63    14610.98    271.04 o 
  -2   3   4       18.61       40.13      5.62 o 
  -1   3   4    20136.00    20417.35    260.66 o 
   0   3   4    22686.96    23667.42    301.14 o 
   1   3   4     9068.04     9178.14    122.06 o 
   2   3   4      765.71      896.35     14.09 o 
   3   3   4    21825.22    22314.68    176.99 o 
   4   3   4    16785.88    16361.54    111.09 o 
   5   3   4     4797.10     4522.14     36.06 o 
   6   3   4      125.05      111.43      7.74 o 
   7   3   4     3492.06     3408.92     40.57 o 
   8   3   4     5943.79     5770.49     61.40 o 
   9   3   4      617.23      643.88     17.86 o 
  10   3   4       44.87       26.85      7.75 o 
  11   3   4      625.34      610.27     23.01 o 
  12   3   4     2667.24     2714.69     61.89 o 
 -14   4   4       54.92       59.05     13.41 o 
 -13   4   4       16.21        5.79     10.08 o 
 -12   4   4       27.24       26.97      7.79 o 
 -11   4   4      120.07      136.50     10.16 o 
 -10   4   4      299.44      304.96     13.54 o 
  -9   4   4      257.04      295.69     15.38 o 
  -8   4   4      304.33      294.43     10.69 o 
  -7   4   4      872.16      876.33     16.00 o 
  -6   4   4     5757.17     5704.89     76.51 o 
  -5   4   4       31.52       51.32      4.87 o 
  -4   4   4      870.81     1060.51     30.72 o 
  -3   4   4     2451.43     2811.27     65.67 o 
  -2   4   4     6178.55     6075.21     67.65 o 
  -1   4   4     3366.77     3609.65     55.98 o 
   0   4   4     4536.97     4876.86     72.32 o 
   1   4   4     3565.11     3986.50    105.27 o 
   2   4   4     3559.40     3702.13     38.72 o 
   3   4   4     1056.56     1222.11     18.64 o 
   4   4   4     1308.80     1191.71     14.11 o 
   5   4   4      433.67      482.24      8.77 o 
   6   4   4     1189.17     1156.45     20.21 o 
   7   4   4      401.81      424.46     13.10 o 
   8   4   4       23.19        9.48      6.06 o 
   9   4   4      294.66      305.98     27.98 o 
  10   4   4       84.95       88.49      9.74 o 
  11   4   4      135.03      131.94     11.77 o 
  12   4   4      157.90      143.40     18.53 o 
 -13   5   4      406.74      392.37     31.33 o 
 -12   5   4      156.19      152.22     12.56 o 
 -11   5   4     1225.45     1136.71     23.75 o 
 -10   5   4      917.74      855.79     19.43 o 
  -9   5   4     1214.97     1169.28     21.51 o 
  -8   5   4     5990.66     5771.78     58.35 o 
  -7   5   4     1366.62     1320.63     20.61 o 
  -6   5   4     1446.08     1314.00     54.05 o 
  -5   5   4     5612.61     5508.65     67.24 o 
  -4   5   4    31669.71    31698.49    389.14 o 
  -3   5   4      642.41      753.77     16.26 o 
  -2   5   4      199.62      160.54      8.23 o 
  -1   5   4     2079.19     2040.52     37.25 o 
   0   5   4    10168.43    10067.80    198.81 o 
   1   5   4       25.74       14.56      9.92 o 
   2   5   4      335.76      456.11      9.81 o 
   3   5   4     8268.27     8456.80    100.76 o 
   4   5   4    13948.46    13723.27    102.94 o 
   5   5   4     3352.35     3088.60     27.61 o 
   6   5   4     1351.75     1320.53     22.08 o 
   7   5   4     1067.85     1056.26     22.06 o 
   8   5   4     1843.76     1777.61     28.73 o 
   9   5   4     1122.22     1133.29     23.74 o 
  10   5   4      173.70      185.39     12.65 o 
  11   5   4     1279.08     1261.38     30.29 o 
  12   5   4      288.56      291.39     26.32 o 
 -13   6   4       43.98       39.76     11.96 o 
 -12   6   4        1.46       -4.13     15.68 o 
 -11   6   4     2585.90     2540.42     48.40 o 
 -10   6   4     2829.73     2830.79     42.16 o 
  -9   6   4      442.81      452.71     18.09 o 
  -8   6   4      412.19      366.71     29.12 o 
  -7   6   4     4670.83     4674.45     53.69 o 
  -6   6   4     4397.74     4409.91     60.49 o 
  -5   6   4     2460.03     2310.57     37.50 o 
  -4   6   4      599.91      651.06     19.84 o 
  -3   6   4    21898.02    23284.93    183.13 o 
  -2   6   4    13727.00    14719.46    133.37 o 
  -1   6   4    16668.72    16652.29    149.92 o 
   0   6   4      458.05      617.85     23.16 o 
   1   6   4    14778.59    15749.26    143.24 o 
   2   6   4    10844.90    10937.50     91.36 o 
   3   6   4     7813.88     7907.78    102.52 o 
   4   6   4     2473.57     2586.64     30.15 o 
   5   6   4     3622.54     3758.67     34.89 o 
   6   6   4     3929.21     3840.72     48.37 o 
   7   6   4     4623.78     4440.07     75.73 o 
   8   6   4      146.83      146.70     11.44 o 
   9   6   4      573.31      532.94     18.78 o 
  10   6   4     2532.98     2558.61     43.54 o 
  11   6   4      232.02      234.43     17.93 o 
  12   6   4        0.01      -17.04     10.93 o 
 -13   7   4        4.47        9.51     18.71 o 
 -12   7   4       14.31       25.91     11.56 o 
 -11   7   4       98.21      101.17     10.83 o 
 -10   7   4        7.09        4.53      8.46 o 
  -9   7   4      254.25      278.37     24.72 o 
  -8   7   4      252.67      281.97     13.44 o 
  -7   7   4      632.77      636.39     16.41 o 
  -6   7   4       29.23       34.92      6.01 o 
  -5   7   4      943.19      979.70     27.52 o 
  -4   7   4       71.61       81.20      6.56 o 
  -3   7   4      210.77      261.45      9.17 o 
  -2   7   4      162.10      222.30      8.82 o 
  -1   7   4      501.94      578.67     13.92 o 
   0   7   4     1127.66     1132.57     20.26 o 
   1   7   4      469.82      491.83     13.80 o 
   2   7   4     1615.11     1749.42     20.07 o 
   3   7   4      614.71      656.71     17.29 o 
   4   7   4      258.48      325.05      9.85 o 
   5   7   4        0.33        4.95      4.08 o 
   6   7   4        0.25        5.11      5.24 o 
   7   7   4      125.78      147.05     12.58 o 
   8   7   4      268.06      297.69     15.21 o 
   9   7   4        0.77       11.08      7.76 o 
  10   7   4      413.80      439.66     20.22 o 
  11   7   4       11.71       38.26     13.08 o 
  12   7   4      193.77      201.67     21.17 o 
 -13   8   4      129.98      144.87     17.22 o 
 -12   8   4      161.42      164.89     17.91 o 
 -11   8   4      983.59      963.44     25.41 o 
 -10   8   4     1033.57      969.62     24.33 o 
  -9   8   4      783.33      789.11     21.00 o 
  -8   8   4      476.69      482.69     22.31 o 
  -7   8   4     3368.63     3232.30     52.37 o 
  -6   8   4     5576.50     5683.84     56.50 o 
  -5   8   4     3013.57     3083.49     35.79 o 
  -4   8   4      258.80      291.18     11.38 o 
  -3   8   4     5078.24     4886.48     48.63 o 
  -2   8   4     6843.68     6961.34     72.59 o 
  -1   8   4     2382.99     2414.27     33.71 o 
   0   8   4      588.06      655.89     11.32 o 
   1   8   4     1931.62     1981.39     23.14 o 
   2   8   4     5189.45     4970.55     37.38 o 
   3   8   4     1499.92     1430.29     15.07 o 
   4   8   4      227.94      206.33      7.86 o 
   5   8   4     4974.05     5119.43     39.21 o 
   6   8   4     7870.35     7649.78     72.92 o 
   7   8   4     2121.21     2008.86     37.88 o 
   8   8   4        1.69       -2.53      7.61 o 
   9   8   4       31.99       29.47      8.95 o 
  10   8   4      927.24      873.49     32.08 o 
  11   8   4      211.81      185.41     20.39 o 
  12   8   4       23.93        5.16     12.88 o 
 -13   9   4      152.95      156.84     18.80 o 
 -12   9   4     2511.05     2555.25     73.25 o 
 -11   9   4      200.22      172.93     14.12 o 
 -10   9   4      724.40      717.62     21.85 o 
  -9   9   4     2626.68     2614.92     41.55 o 
  -8   9   4     2886.08     2900.99     42.95 o 
  -7   9   4     4059.98     4004.17     51.76 o 
  -6   9   4      260.99      204.61     11.68 o 
  -5   9   4     7392.24     7299.99     79.61 o 
  -4   9   4     7235.20     7262.15     76.51 o 
  -3   9   4     3462.58     3330.40     41.39 o 
  -2   9   4      122.77      117.42      7.02 o 
  -1   9   4     3298.46     3408.36     28.47 o 
   0   9   4    12129.12    12550.55     94.73 o 
   1   9   4     1393.29     1359.13     16.16 o 
   2   9   4      289.77      370.37      9.27 o 
   3   9   4     3995.51     4245.51     34.76 o 
   4   9   4     8463.48     8459.95     55.36 o 
   5   9   4     1925.47     1840.60     19.59 o 
   6   9   4       31.78       33.12      6.98 o 
   7   9   4     1189.77     1303.46     28.01 o 
   8   9   4     2443.29     2334.14     40.28 o 
   9   9   4     2034.31     2091.97     39.13 o 
  10   9   4      100.19      103.68     12.56 o 
  11   9   4      822.24      743.83     33.30 o 
 -12  10   4        1.48        9.87     11.64 o 
 -11  10   4      315.32      323.28     23.63 o 
 -10  10   4      336.14      361.59     17.75 o 
  -9  10   4        0.54       17.73      9.64 o 
  -8  10   4      983.82      986.90     29.06 o 
  -7  10   4      308.70      308.62     15.21 o 
  -6  10   4       11.46       22.27     11.28 o 
  -5  10   4      167.53      176.25     11.44 o 
  -4  10   4       11.20        9.41      6.37 o 
  -3  10   4       84.55       93.67      6.94 o 
  -2  10   4       12.77       20.27      4.60 o 
  -1  10   4     1676.11     1656.29     17.88 o 
   0  10   4      354.21      363.85      9.37 o 
   1  10   4        3.33       15.32      4.49 o 
   2  10   4       65.19       83.23      6.41 o 
   3  10   4      673.92      688.33     13.41 o 
   4  10   4       11.62       16.41      3.79 o 
   5  10   4       88.33      106.93      6.07 o 
   6  10   4       95.79      118.38      9.93 o 
   7  10   4        0.25       -3.57      6.54 o 
   8  10   4        0.82       -0.82      7.83 o 
   9  10   4        0.59        9.24      8.75 o 
  10  10   4       11.97       24.36     13.54 o 
  11  10   4      119.56      100.82     17.81 o 
 -12  11   4     1865.77     1801.74     50.16 o 
 -11  11   4        1.40       -3.84     24.59 o 
 -10  11   4       31.78       28.35     11.24 o 
  -9  11   4     2770.29     2614.47     44.13 o 
  -8  11   4      915.52      942.52     24.65 o 
  -7  11   4      587.66      606.38     19.24 o 
  -6  11   4      322.97      278.65     14.61 o 
  -5  11   4     7272.29     7136.42     80.24 o 
  -4  11   4     2867.70     2914.78     36.92 o 
  -3  11   4     5067.10     5221.20     43.59 o 
  -2  11   4     1267.01     1303.81     15.82 o 
  -1  11   4     3788.74     3955.51     31.32 o 
   0  11   4     2093.19     2157.28     22.76 o 
   1  11   4     1546.08     1593.37     19.33 o 
   2  11   4     1135.71     1216.25     16.34 o 
   3  11   4     3912.53     3976.76     31.68 o 
   4  11   4     6104.84     5892.98     59.72 o 
   5  11   4     2277.70     2200.65     25.35 o 
   6  11   4      846.68      844.16     20.33 o 
   7  11   4     1621.00     1617.22     29.04 o 
   8  11   4     1915.90     1854.22     32.15 o 
   9  11   4     1898.40     1906.69     39.53 o 
  10  11   4       14.76       -6.23     15.62 o 
  11  11   4      224.45      189.77     22.04 o 
 -11  12   4      841.67      875.27     36.68 o 
 -10  12   4     1563.80     1435.65     70.55 o 
  -9  12   4      363.42      365.51     18.69 o 
  -8  12   4      302.82      352.42     21.41 o 
  -7  12   4      665.83      606.90     20.14 o 
  -6  12   4     2503.02     2397.52     39.94 o 
  -5  12   4     1129.74     1113.90     22.74 o 
  -4  12   4      154.34      147.40     10.94 o 
  -3  12   4     4093.16     3938.24     36.20 o 
  -2  12   4     8659.15     8363.69     60.95 o 
  -1  12   4       52.47       63.74      5.37 o 
   0  12   4      261.14      222.18      8.44 o 
   1  12   4     1865.81     1842.85     22.66 o 
   2  12   4     9750.50     9824.11     69.61 o 
   3  12   4      276.63      250.82      8.19 o 
   4  12   4       73.35       76.89      6.57 o 
   5  12   4     2998.26     2983.42     31.66 o 
   6  12   4     2434.94     2490.28     47.48 o 
   7  12   4      457.02      464.12     17.63 o 
   8  12   4       22.77        9.88     10.44 o 
   9  12   4     2005.11     2067.27     58.91 o 
  10  12   4      753.16      848.24     85.16 o 
 -11  13   4       22.75       26.41     16.61 o 
 -10  13   4      158.10      135.58     28.43 o 
  -9  13   4      113.41      123.56     18.64 o 
  -8  13   4       10.54       23.00      9.52 o 
  -7  13   4       95.70      102.22     11.92 o 
  -6  13   4      107.61      113.80     14.87 o 
  -5  13   4        3.48        6.49      7.38 o 
  -4  13   4      146.65      172.46     12.36 o 
  -3  13   4      317.32      338.30     10.61 o 
  -2  13   4     1036.47      993.91     17.52 o 
  -1  13   4      403.80      352.34     10.61 o 
   0  13   4     1196.10     1199.26     18.71 o 
   1  13   4      832.39      777.08     21.78 o 
   2  13   4       25.06       26.08      5.93 o 
   3  13   4       47.49       67.16      6.56 o 
   4  13   4       89.51      118.37      8.65 o 
   5  13   4        8.90       17.35      7.85 o 
   6  13   4       16.37       21.01      8.16 o 
   7  13   4      243.92      258.46     17.41 o 
   8  13   4        1.88       21.13     10.59 o 
   9  13   4      229.84      212.79     22.74 o 
  10  13   4        0.00       14.41     17.99 o 
 -11  14   4      371.89      355.87     27.25 o 
 -10  14   4     1058.69      974.67     38.20 o 
  -9  14   4     1312.98     1380.06     44.41 o 
  -8  14   4      823.78      855.05     26.62 o 
  -7  14   4     2384.55     2286.36     42.87 o 
  -6  14   4     4428.44     4349.89     88.38 o 
  -5  14   4     1440.89     1397.08     27.73 o 
  -4  14   4      142.18      142.72     10.35 o 
  -3  14   4     2610.06     2521.72     36.85 o 
  -2  14   4     5612.29     5623.06     49.91 o 
  -1  14   4     1446.71     1458.56     20.61 o 
   0  14   4      110.07       97.85      7.95 o 
   1  14   4     4701.08     4622.46     42.90 o 
   2  14   4     3139.37     3167.73     30.60 o 
   3  14   4     1364.82     1281.64     22.53 o 
   4  14   4        1.62        0.55      6.47 o 
   5  14   4     1518.36     1546.16     29.62 o 
   6  14   4     3597.94     3633.18     57.33 o 
   7  14   4     1906.97     1871.33     40.22 o 
   8  14   4       90.48       85.84     19.02 o 
   9  14   4      505.83      408.77     29.40 o 
 -10  15   4        0.29      -16.33     12.18 o 
  -9  15   4      466.11      481.16     34.66 o 
  -8  15   4     1074.58     1077.41     33.93 o 
  -7  15   4       27.02       17.10     10.23 o 
  -6  15   4      235.66      216.61     14.77 o 
  -5  15   4     1682.11     1597.63     30.97 o 
  -4  15   4     2059.89     1946.80     33.06 o 
  -3  15   4      934.10      960.35     23.35 o 
  -2  15   4       39.64       29.95      6.32 o 
  -1  15   4     3170.42     3083.56     32.38 o 
   0  15   4     2990.44     2888.09     31.78 o 
   1  15   4     3836.46     3802.13     35.19 o 
   2  15   4      154.40      164.36      8.45 o 
   3  15   4      602.09      591.35     18.29 o 
   4  15   4      747.44      729.37     18.83 o 
   5  15   4     1538.16     1476.14     25.89 o 
   6  15   4      297.85      311.32     22.59 o 
   7  15   4      135.54      137.32     19.75 o 
   8  15   4      809.92      914.40     39.22 o 
   9  15   4      430.25      482.54     50.53 o 
  -9  16   4       10.58        8.29     12.90 o 
  -8  16   4       37.69       33.47     17.70 o 
  -7  16   4      396.39      428.49     27.78 o 
  -6  16   4      101.35      120.14     15.25 o 
  -5  16   4      116.91      126.45     12.20 o 
  -4  16   4       56.55       64.92     10.78 o 
  -3  16   4      291.82      302.95     15.98 o 
  -2  16   4      106.00      135.07     11.15 o 
  -1  16   4      935.50      935.18     16.12 o 
   0  16   4      208.21      217.49      9.77 o 
   1  16   4      248.19      251.35     11.25 o 
   2  16   4      233.43      227.46     11.54 o 
   3  16   4      429.69      396.60     16.90 o 
   4  16   4      450.19      451.72     32.22 o 
   5  16   4      322.66      270.89     18.88 o 
   6  16   4      987.16      980.63     34.40 o 
   7  16   4      239.73      207.49     23.27 o 
   8  16   4        0.05        6.54     15.80 o 
  -9  17   4      537.60      539.83     45.08 o 
  -8  17   4     1911.02     1857.54    102.78 o 
  -7  17   4      120.83       95.49     19.80 o 
  -6  17   4       68.29       40.12     13.43 o 
  -5  17   4     1805.87     1712.17     30.04 o 
  -4  17   4     4320.99     4312.69     56.80 o 
  -3  17   4      443.79      448.86     18.88 o 
  -2  17   4        0.45       -9.25      7.21 o 
  -1  17   4      857.49      853.22     19.55 o 
   0  17   4     3444.72     3433.69     36.03 o 
   1  17   4      311.59      285.18     13.20 o 
   2  17   4      116.94      117.05      9.68 o 
   3  17   4      937.36      904.63     27.62 o 
   4  17   4     2800.38     2664.56     61.93 o 
   5  17   4      734.98      709.38     30.56 o 
   6  17   4        2.20        0.95     29.87 o 
   7  17   4     1329.82     1417.49     76.79 o 
  -8  18   4        1.66        3.27     27.78 o 
  -7  18   4      907.39      863.54     39.65 o 
  -6  18   4      546.69      512.94     32.40 o 
  -5  18   4      559.85      568.85     25.37 o 
  -4  18   4        0.48      -19.14      9.57 o 
  -3  18   4     1032.71      996.02     26.01 o 
  -2  18   4      437.69      423.33     15.46 o 
  -1  18   4     1143.57     1108.31     22.02 o 
   0  18   4      317.39      321.73     13.47 o 
   1  18   4     1121.35     1120.03     21.85 o 
   2  18   4      512.44      565.80     28.69 o 
   3  18   4      806.92      779.36     30.12 o 
   4  18   4      131.39      143.51     19.05 o 
   5  18   4      716.53      713.35     45.09 o 
   6  18   4      810.34      828.32     37.49 o 
   7  18   4       52.52       54.49     18.69 o 
  -7  19   4       65.20      118.78     37.33 o 
  -6  19   4        5.90        5.26     25.64 o 
  -5  19   4      244.46      248.58     27.11 o 
  -4  19   4      225.68      249.53     25.08 o 
  -3  19   4      235.78      255.25     24.41 o 
  -2  19   4       28.43       39.23     14.13 o 
  -1  19   4      325.50      349.01     17.14 o 
   0  19   4        2.46       -6.65     13.56 o 
   1  19   4      330.44      335.61     14.71 o 
   2  19   4       54.01       57.02     24.60 o 
   3  19   4      656.42      635.56     32.19 o 
   4  19   4      144.54      162.65     20.50 o 
   5  19   4       52.13       46.26     17.55 o 
   6  19   4      184.25      158.95     22.36 o 
  -5  20   4      285.79      278.88     35.08 o 
  -4  20   4      263.43      254.62     25.16 o 
  -3  20   4     1442.33     1462.76     46.51 o 
  -2  20   4     1757.84     1725.43     48.17 o 
  -1  20   4     1580.80     1553.22     49.83 o 
   0  20   4      186.20      200.18     15.46 o 
   1  20   4     1155.63     1198.92     29.00 o 
   2  20   4     2141.17     2183.53     40.49 o 
   3  20   4      554.57      514.96     29.00 o 
   4  20   4       72.22       56.69     18.59 o 
  -3  21   4       23.72       12.34     17.26 o 
  -2  21   4       59.59       59.88     16.57 o 
  -1  21   4      131.71      139.40     23.84 o 
   0  21   4     1164.11     1196.94     31.20 o 
   1  21   4       11.95       16.81     24.33 o 
   2  21   4        7.27       -3.79      9.44 o 
 -14   1   5      967.66      993.96     32.14 o 
 -13   1   5     1200.11     1206.43     53.67 o 
 -12   1   5     2806.05     2731.92     38.90 o 
 -11   1   5        1.71        4.22      5.54 o 
 -10   1   5     2083.20     2012.02     33.12 o 
  -9   1   5     1621.35     1566.77     21.66 o 
  -8   1   5     3459.52     3357.72     36.39 o 
  -7   1   5       79.98      124.37      9.74 o 
  -6   1   5     5923.16     5744.49     45.28 o 
  -5   1   5    17786.45    17898.62    195.07 o 
  -4   1   5     7634.03     8006.73     91.72 o 
  -3   1   5       21.05        9.69      3.41 o 
  -2   1   5     3608.73     4093.79     46.18 o 
  -1   1   5    70142.43    72702.52    913.16 o 
   0   1   5     5383.45     5146.17    146.20 o 
   1   1   5        1.30       26.00      6.71 o 
   2   1   5      795.09      781.16     18.14 o 
   3   1   5    29632.11    29774.38    258.35 o 
   4   1   5     3922.59     3806.26     33.29 o 
   5   1   5      350.98      365.81      7.96 o 
   6   1   5     3864.19     3684.45     41.25 o 
   7   1   5     8643.86     8322.88     79.28 o 
   8   1   5     2948.71     2782.98     37.08 o 
   9   1   5     1381.32     1379.38     23.96 o 
  10   1   5     1028.92      969.52     21.22 o 
  11   1   5     1061.62     1043.03     23.19 o 
  12   1   5      476.42      495.78     26.58 o 
 -14   2   5      288.55      226.82     18.62 o 
 -13   2   5        6.38       -5.58      9.15 o 
 -12   2   5      310.26      302.15     13.86 o 
 -11   2   5     1982.85     1944.79     28.21 o 
 -10   2   5      106.32      117.49      9.36 o 
  -9   2   5       88.62       86.29     10.10 o 
  -8   2   5     2712.79     2676.14     31.16 o 
  -7   2   5     9918.43     9971.39     86.36 o 
  -6   2   5     6320.90     6157.40     59.91 o 
  -5   2   5       73.85       84.92      5.24 o 
  -4   2   5    23509.85    23502.03    208.89 o 
  -3   2   5     5600.49     5582.57     78.93 o 
  -2   2   5    19484.04    19510.30    250.32 o 
  -1   2   5     2814.84     2616.14     38.14 o 
   0   2   5    22583.18    24021.81    437.75 o 
   1   2   5     1906.53     2089.81     26.66 o 
   2   2   5    14300.18    14157.34    128.65 o 
   3   2   5       43.53      105.98      5.53 o 
   4   2   5     5420.30     5457.02     56.14 o 
   5   2   5     1007.74      989.16     16.79 o 
   6   2   5    11769.87    11565.40    102.19 o 
   7   2   5      166.97      174.20     10.01 o 
   8   2   5      986.31      891.37     19.72 o 
   9   2   5     1033.00     1017.86     22.13 o 
  10   2   5     3271.37     3168.70     41.02 o 
  11   2   5      184.24      227.76     13.35 o 
  12   2   5       21.06       18.04     12.50 o 
 -14   3   5        0.31       10.25     10.88 o 
 -13   3   5      143.41      150.42     15.23 o 
 -12   3   5       10.42       19.67      6.59 o 
 -11   3   5       18.29       17.85      8.29 o 
 -10   3   5       62.62       70.16      7.41 o 
  -9   3   5     2061.53     1991.45     32.32 o 
  -8   3   5      145.52      149.25      7.80 o 
  -7   3   5      462.14      482.50     11.27 o 
  -6   3   5       90.88       81.63      5.20 o 
  -5   3   5      116.07      156.06      8.35 o 
  -4   3   5      416.61      410.11      8.85 o 
  -3   3   5      554.45      567.17     23.46 o 
  -2   3   5    16875.63    17444.65    224.07 o 
  -1   3   5     1088.85     1286.62     37.83 o 
   0   3   5     5646.56     5862.51     81.17 o 
   1   3   5      724.90      756.17     16.93 o 
   2   3   5     1123.17     1022.45     33.66 o 
   3   3   5     1270.25     1343.11     27.70 o 
   4   3   5     2923.04     2742.21     24.69 o 
   5   3   5       84.07       49.46      4.16 o 
   6   3   5        0.67       -4.85      3.68 o 
   7   3   5      135.14      157.68     12.21 o 
   8   3   5     1166.42     1108.02     22.14 o 
   9   3   5        9.94       11.56      6.69 o 
  10   3   5       43.28       43.01      8.86 o 
  11   3   5        4.31        7.71      7.43 o 
  12   3   5      137.00      124.00     17.41 o 
 -14   4   5      942.04     1005.58     33.34 o 
 -13   4   5       27.36        7.95     20.54 o 
 -12   4   5      828.03      812.48     20.64 o 
 -11   4   5     1525.20     1480.34     35.71 o 
 -10   4   5     5232.65     5120.50     55.75 o 
  -9   4   5        1.80       11.04      5.42 o 
  -8   4   5     2843.63     2752.54     33.06 o 
  -7   4   5     4011.36     3905.92     51.79 o 
  -6   4   5     3147.53     3345.17     34.86 o 
  -5   4   5     1973.19     2244.40     27.98 o 
  -4   4   5     7569.01     7759.42     72.62 o 
  -3   4   5    29493.31    29213.47    354.65 o 
  -2   4   5    12163.89    12160.07    127.52 o 
  -1   4   5     4430.53     4549.40     45.13 o 
   0   4   5       42.54       38.71     12.70 o 
   1   4   5    14347.92    14200.81    186.66 o 
   2   4   5    15569.01    16221.75    142.90 o 
   3   4   5      690.57      587.44     11.37 o 
   4   4   5     1300.33     1242.78     19.59 o 
   5   4   5     8271.12     7929.62     59.28 o 
   6   4   5     2610.85     2478.60     27.02 o 
   7   4   5     2245.38     2049.48     29.79 o 
   8   4   5      272.26      266.48     12.87 o 
   9   4   5     2655.51     2427.31     36.28 o 
  10   4   5     1126.86     1064.68     26.08 o 
  11   4   5       19.22       26.45     14.43 o 
  12   4   5      220.25      185.98     41.51 o 
 -13   5   5     1072.14     1140.00     34.55 o 
 -12   5   5      859.85      886.98     23.43 o 
 -11   5   5       89.89       88.26      9.09 o 
 -10   5   5        9.46        9.14      6.12 o 
  -9   5   5     3797.17     3690.13     56.14 o 
  -8   5   5     1330.45     1362.89     31.34 o 
  -7   5   5       14.09       35.43      5.78 o 
  -6   5   5     1394.91     1233.46     20.70 o 
  -5   5   5    14932.28    15245.27    139.72 o 
  -4   5   5     4632.34     4527.96     75.70 o 
  -3   5   5     5681.29     6263.80     71.94 o 
  -2   5   5      216.62      221.98      8.75 o 
  -1   5   5     2755.20     2659.24     35.12 o 
   0   5   5    21866.80    22351.87    278.20 o 
   1   5   5      835.06      887.35     22.49 o 
   2   5   5     2192.68     2196.42     29.72 o 
   3   5   5     6436.04     6507.69     59.79 o 
   4   5   5     4826.03     4608.30     39.76 o 
   5   5   5      104.03       95.47      5.65 o 
   6   5   5        5.49        9.70      4.45 o 
   7   5   5     2938.09     2839.32     51.15 o 
   8   5   5     1039.07     1031.96     21.89 o 
   9   5   5       53.07       56.09      8.61 o 
  10   5   5      383.26      361.31     16.53 o 
  11   5   5      746.93      761.09     26.80 o 
  12   5   5      160.78      211.61     21.52 o 
 -13   6   5       19.72       16.98     11.07 o 
 -12   6   5      184.90      197.30     18.41 o 
 -11   6   5       33.84       44.18      8.56 o 
 -10   6   5       31.73       29.70      7.25 o 
  -9   6   5       97.64       85.77      8.86 o 
  -8   6   5        4.47       23.30      8.13 o 
  -7   6   5      983.44     1023.90     19.96 o 
  -6   6   5       77.88      106.67     10.54 o 
  -5   6   5       16.99        7.73      6.87 o 
  -4   6   5       91.09       85.80      6.73 o 
  -3   6   5     1147.33     1147.44     16.51 o 
  -2   6   5     3169.24     3304.64     33.46 o 
  -1   6   5     2021.10     2543.57     32.47 o 
   0   6   5       18.50       28.87      4.73 o 
   1   6   5       27.56       10.89      4.80 o 
   2   6   5      214.55      271.50      8.99 o 
   3   6   5       49.53       68.02      4.50 o 
   4   6   5        1.60        0.18      3.31 o 
   5   6   5     6116.47     5860.77     45.94 o 
   6   6   5       82.54       70.76      7.03 o 
   7   6   5      371.90      345.68     26.47 o 
   8   6   5      616.40      561.96     18.26 o 
   9   6   5       69.36       45.67      9.07 o 
  10   6   5      134.02      152.99     15.53 o 
  11   6   5       79.02       66.79     15.19 o 
  12   6   5      111.87      114.15     35.52 o 
 -13   7   5     1863.24     1930.66     47.74 o 
 -12   7   5      375.88      377.02     21.80 o 
 -11   7   5        1.87       -0.41      6.89 o 
 -10   7   5      850.83      838.28     21.80 o 
  -9   7   5     5348.48     5103.94     61.57 o 
  -8   7   5      953.49     1033.39     25.44 o 
  -7   7   5       21.08       20.68      5.79 o 
  -6   7   5     3517.12     3277.96     36.51 o 
  -5   7   5    13963.03    14168.29    190.78 o 
  -4   7   5    12007.22    12435.11    118.27 o 
  -3   7   5      306.67      370.33     10.98 o 
  -2   7   5    24993.29    25860.58    204.10 o 
  -1   7   5    11245.55    11169.18    106.02 o 
   0   7   5    13554.75    13793.41    103.79 o 
   1   7   5       22.17       14.59      4.40 o 
   2   7   5     4276.42     4312.12     35.22 o 
   3   7   5     4526.30     4579.37     32.33 o 
   4   7   5    11751.38    11161.51     79.24 o 
   5   7   5       84.93       68.81      7.13 o 
   6   7   5     2477.50     2561.82     28.48 o 
   7   7   5     3607.53     3386.37     47.42 o 
   8   7   5     3104.98     3162.60     47.05 o 
   9   7   5      223.35      217.31     14.97 o 
  10   7   5      147.31      120.25     12.54 o 
  11   7   5     2126.74     2107.48     54.52 o 
  12   7   5     1991.53     2167.61     57.63 o 
 -13   8   5      104.48       97.31     24.93 o 
 -12   8   5      998.45     1059.76     34.75 o 
 -11   8   5      296.85      326.08     16.68 o 
 -10   8   5      937.17      979.44     24.28 o 
  -9   8   5       95.32       92.51      9.57 o 
  -8   8   5     2824.69     2670.01     39.16 o 
  -7   8   5      739.37      708.99     18.22 o 
  -6   8   5     5131.76     5080.06     68.76 o 
  -5   8   5     1247.89     1232.26     20.50 o 
  -4   8   5      181.12      226.74     16.18 o 
  -3   8   5     6680.64     6491.82     60.87 o 
  -2   8   5     2196.31     2302.85     36.44 o 
  -1   8   5        1.42        7.81      6.43 o 
   0   8   5      212.24      219.70      7.31 o 
   1   8   5    10463.94    10294.79     80.21 o 
   2   8   5       83.37       94.49      5.48 o 
   3   8   5     2059.35     1994.63     18.32 o 
   4   8   5     3599.46     3632.36     43.42 o 
   5   8   5     9506.40     9156.33     74.09 o 
   6   8   5     1495.85     1537.75     21.40 o 
   7   8   5      382.29      357.58     14.12 o 
   8   8   5      279.99      301.71     16.39 o 
   9   8   5      984.94     1034.08     54.17 o 
  10   8   5      283.38      307.16     22.93 o 
  11   8   5      181.20      199.39     21.49 o 
 -13   9   5      150.92      146.16     25.14 o 
 -12   9   5      288.30      287.43     21.86 o 
 -11   9   5      130.34      132.22     12.52 o 
 -10   9   5      444.62      405.60     17.13 o 
  -9   9   5      132.81      130.42     11.43 o 
  -8   9   5     1937.52     1914.78     33.04 o 
  -7   9   5     1653.53     1635.75     29.09 o 
  -6   9   5     1360.73     1249.34     21.75 o 
  -5   9   5     1459.58     1526.80     24.10 o 
  -4   9   5     3426.65     3467.56     39.58 o 
  -3   9   5       23.33       27.50     11.96 o 
  -2   9   5       19.34       17.85      4.66 o 
  -1   9   5     3866.58     3706.55     32.40 o 
   0   9   5      858.17      893.57     12.55 o 
   1   9   5     1807.81     1749.34     17.87 o 
   2   9   5        2.48       10.16      4.24 o 
   3   9   5     3897.54     3932.49     30.31 o 
   4   9   5      261.11      291.19      9.80 o 
   5   9   5      943.98      827.02     12.90 o 
   6   9   5      254.01      256.45     16.59 o 
   7   9   5     1308.59     1229.39     23.41 o 
   8   9   5      348.66      326.07     26.29 o 
   9   9   5      184.89      198.76     15.43 o 
  10   9   5       55.62       58.22     13.09 o 
  11   9   5      146.36      136.53     21.60 o 
 -12  10   5      731.58      698.39     30.43 o 
 -11  10   5     3081.67     3089.17     72.23 o 
 -10  10   5      737.13      743.44     22.73 o 
  -9  10   5      534.28      519.91     18.68 o 
  -8  10   5     1463.36     1410.98     28.72 o 
  -7  10   5     4503.01     4473.77     70.55 o 
  -6  10   5     5057.89     4806.23     97.83 o 
  -5  10   5        2.05       13.43      6.16 o 
  -4  10   5      788.84      784.08     16.27 o 
  -3  10   5     7658.43     7795.09     68.96 o 
  -2  10   5    10964.03    11071.97     74.72 o 
  -1  10   5      778.77      786.15     12.50 o 
   0  10   5     4336.43     4289.30     35.25 o 
   1  10   5     9078.52     9322.49     70.31 o 
   2  10   5     3515.60     3508.25     28.75 o 
   3  10   5     1873.64     1858.96     18.87 o 
   4  10   5     3291.54     3395.26     30.32 o 
   5  10   5     3942.23     3755.20     32.92 o 
   6  10   5     5030.08     4858.62     48.89 o 
   7  10   5       79.97       59.60      8.78 o 
   8  10   5      288.64      283.19     14.68 o 
   9  10   5     2313.91     2315.62     43.12 o 
  10  10   5     1695.57     1808.36     51.48 o 
  11  10   5       69.46       75.03     22.78 o 
 -12  11   5       14.07       20.25     12.26 o 
 -11  11   5       13.18       17.34     20.45 o 
 -10  11   5      177.01      184.20     14.69 o 
  -9  11   5     1783.06     1746.16     34.95 o 
  -8  11   5      588.61      610.32     20.25 o 
  -7  11   5       97.76      101.99     12.02 o 
  -6  11   5      930.42      930.12     23.20 o 
  -5  11   5      903.69      846.99     21.80 o 
  -4  11   5     1501.15     1559.03     25.50 o 
  -3  11   5      182.34      188.97      9.63 o 
  -2  11   5      406.84      413.75     11.22 o 
  -1  11   5     1700.19     1673.48     18.23 o 
   0  11   5     1247.53     1165.59     16.40 o 
   1  11   5        0.33       -0.14      5.04 o 
   2  11   5      465.08      517.29     15.64 o 
   3  11   5     1181.18     1304.10     24.15 o 
   4  11   5     2087.39     2087.68     21.85 o 
   5  11   5        3.66        8.11      4.71 o 
   6  11   5      124.89      155.43     10.01 o 
   7  11   5      469.66      519.20     24.91 o 
   8  11   5      892.81      950.80     30.72 o 
   9  11   5      180.98      203.29     16.04 o 
  10  11   5        1.03       22.27     13.50 o 
  11  11   5      228.37      251.34     24.29 o 
 -12  12   5        3.02       -0.39     11.53 o 
 -11  12   5     1725.64     1639.01     62.63 o 
 -10  12   5       13.14       26.15     10.78 o 
  -9  12   5      137.49      136.45     13.40 o 
  -8  12   5      199.37      172.83     14.02 o 
  -7  12   5     1045.05     1050.35     33.85 o 
  -6  12   5      605.56      617.30     20.49 o 
  -5  12   5      205.06      215.50     14.06 o 
  -4  12   5     1460.30     1517.45     26.56 o 
  -3  12   5     2223.21     2224.29     28.81 o 
  -2  12   5     1454.66     1428.52     19.36 o 
  -1  12   5        6.44        9.17      4.38 o 
   0  12   5     1135.10     1137.22     19.32 o 
   1  12   5      939.44     1021.98     16.77 o 
   2  12   5     4599.04     4521.73     40.66 o 
   3  12   5      104.87       98.75      6.47 o 
   4  12   5     1008.23      981.70     17.02 o 
   5  12   5      262.60      268.59     19.35 o 
   6  12   5     1529.73     1507.74     27.91 o 
   7  12   5       69.03       91.81     12.04 o 
   8  12   5        5.54       24.13      9.26 o 
   9  12   5      918.78      902.30     30.41 o 
  10  12   5      398.10      360.16     39.68 o 
 -11  13   5        8.14       -0.25     12.14 o 
 -10  13   5      668.58      708.95     32.34 o 
  -9  13   5     1447.58     1465.04     33.98 o 
  -8  13   5     2241.42     2173.64     41.09 o 
  -7  13   5       82.38       82.03     13.78 o 
  -6  13   5      657.34      635.55     21.30 o 
  -5  13   5     3293.04     3361.75     61.25 o 
  -4  13   5     5071.87     5063.74     56.89 o 
  -3  13   5        9.81       17.21      6.75 o 
  -2  13   5     2278.81     2268.07     26.36 o 
  -1  13   5     7424.22     7552.66     56.88 o 
   0  13   5     2082.64     2054.12     24.80 o 
   1  13   5     1067.49      999.31     17.24 o 
   2  13   5     1023.69     1078.87     17.73 o 
   3  13   5     7214.57     7193.85     54.15 o 
   4  13   5     2101.22     2029.07     25.38 o 
   5  13   5     1338.76     1314.80     26.39 o 
   6  13   5       37.35       26.46      9.20 o 
   7  13   5     3194.82     3140.90     44.65 o 
   8  13   5      780.88      834.82     27.15 o 
   9  13   5      115.46      106.46     18.72 o 
  10  13   5      153.30      143.92     20.96 o 
 -11  14   5      480.56      551.12     30.61 o 
 -10  14   5      339.34      323.64     39.22 o 
  -9  14   5        5.27        1.61     11.86 o 
  -8  14   5       67.42       68.94     11.95 o 
  -7  14   5      759.46      737.24     24.65 o 
  -6  14   5        8.10       22.45      9.45 o 
  -5  14   5     1797.92     1751.96     30.94 o 
  -4  14   5      535.90      546.15     18.74 o 
  -3  14   5      679.85      716.83     18.38 o 
  -2  14   5      327.07      306.03     13.81 o 
  -1  14   5      137.13      139.56      8.21 o 
   0  14   5      479.38      455.81     13.42 o 
   1  14   5       14.26       29.72      7.04 o 
   2  14   5     2991.86     2960.76     31.88 o 
   3  14   5       34.89       31.78      5.48 o 
   4  14   5      170.75      164.04     10.97 o 
   5  14   5      102.00      129.75     14.43 o 
   6  14   5      134.40      169.02     13.27 o 
   7  14   5       19.54        8.15      9.27 o 
   8  14   5      171.32      177.08     55.11 o 
   9  14   5        3.62       13.19     14.47 o 
 -10  15   5      151.71      147.85     19.89 o 
  -9  15   5      503.40      500.35     29.10 o 
  -8  15   5      255.44      263.41     19.90 o 
  -7  15   5        0.26       -6.11     12.88 o 
  -6  15   5     1566.54     1548.39     32.45 o 
  -5  15   5     2232.46     2207.13     54.43 o 
  -4  15   5      560.24      598.65     22.23 o 
  -3  15   5      444.80      452.27     17.39 o 
  -2  15   5      235.24      253.53     11.56 o 
  -1  15   5      530.12      591.27     13.98 o 
   0  15   5     1235.21     1286.06     22.58 o 
   1  15   5      263.14      237.06     13.74 o 
   2  15   5     2058.25     2049.37     23.92 o 
   3  15   5      384.47      391.05     14.65 o 
   4  15   5     1088.05     1030.76     22.54 o 
   5  15   5        1.39       -2.62     10.07 o 
   6  15   5      723.48      707.13     45.51 o 
   7  15   5      809.07      769.62     31.34 o 
   8  15   5      715.28      739.96     37.54 o 
   9  15   5       12.25      -23.90     26.08 o 
  -9  16   5        9.83       10.54     14.40 o 
  -8  16   5      236.80      274.22     24.12 o 
  -7  16   5     3342.02     3220.19     67.99 o 
  -6  16   5      925.61      922.52     25.36 o 
  -5  16   5       87.95       92.04     13.95 o 
  -4  16   5     2024.64     2022.96     35.26 o 
  -3  16   5     3125.23     3131.10     50.53 o 
  -2  16   5     2912.31     2821.04     42.34 o 
  -1  16   5       62.80       62.33      8.65 o 
   0  16   5     2462.16     2406.68     28.96 o 
   1  16   5     4955.30     4868.06     42.60 o 
   2  16   5     3780.87     3736.32     42.33 o 
   3  16   5       37.78       45.38     10.24 o 
   4  16   5        4.18       -1.45     12.42 o 
   5  16   5     2218.68     2300.40     46.95 o 
   6  16   5     1270.41     1232.29     37.74 o 
   7  16   5       52.45       57.89     50.90 o 
   8  16   5      875.26      940.27     39.24 o 
  -9  17   5       75.91       84.14     17.47 o 
  -8  17   5      239.43      239.72     25.51 o 
  -7  17   5      145.46      153.80     22.69 o 
  -6  17   5       57.21       34.95     13.25 o 
  -5  17   5       79.03       67.29     10.23 o 
  -4  17   5       10.16       30.26     10.45 o 
  -3  17   5       53.49       59.54     12.91 o 
  -2  17   5       13.44       -0.36      7.95 o 
  -1  17   5      196.01      165.51     10.43 o 
   0  17   5       47.70       36.64      7.78 o 
   1  17   5       15.37        5.15      7.08 o 
   2  17   5       13.62       20.92      7.65 o 
   3  17   5      697.72      689.54     20.71 o 
   4  17   5        1.07       -8.32     14.87 o 
   5  17   5       75.16       61.81     15.85 o 
   6  17   5       94.88       97.55     19.26 o 
   7  17   5      537.40      549.19     33.39 o 
  -8  18   5      529.81      554.64     44.23 o 
  -7  18   5     1204.91     1240.04     46.78 o 
  -6  18   5      741.13      776.33     38.32 o 
  -5  18   5       35.88       23.58     12.19 o 
  -4  18   5      558.41      579.68     23.55 o 
  -3  18   5     2718.56     2818.48     47.62 o 
  -2  18   5     1388.63     1380.44     29.05 o 
  -1  18   5      182.04      181.26     11.48 o 
   0  18   5       89.92       83.33      9.38 o 
   1  18   5     2309.85     2435.31     34.61 o 
   2  18   5      972.18      961.95     31.86 o 
   3  18   5        4.36      -19.14     10.32 o 
   4  18   5       49.57       37.92     17.67 o 
   5  18   5     2127.37     2099.86     54.89 o 
   6  18   5      288.23      279.63     26.10 o 
  -7  19   5      488.87      485.35     50.85 o 
  -6  19   5      437.87      430.65     50.39 o 
  -5  19   5      950.60      844.94     37.89 o 
  -4  19   5      852.17      863.61     30.37 o 
  -3  19   5       95.26      119.62     21.41 o 
  -2  19   5      919.90      875.44     25.99 o 
  -1  19   5     1828.93     1804.16     33.23 o 
   0  19   5     1656.44     1715.49     32.47 o 
   1  19   5      324.17      325.54     16.78 o 
   2  19   5      697.95      761.42     25.77 o 
   3  19   5      721.30      697.97     32.83 o 
   4  19   5      790.05      790.91     34.93 o 
   5  19   5      249.74      224.48     26.10 o 
  -5  20   5       34.90       49.56     17.83 o 
  -4  20   5      112.98      141.20     21.31 o 
  -3  20   5       61.71       80.01     19.25 o 
  -2  20   5       34.10       37.52     15.94 o 
  -1  20   5        0.48        5.15     13.68 o 
   0  20   5       19.44       29.02     10.52 o 
   1  20   5      249.13      231.26     19.36 o 
   2  20   5        0.40       10.92     10.59 o 
   3  20   5        3.07       14.49     15.05 o 
   4  20   5        1.32        3.76     15.05 o 
  -3  21   5        2.21        5.27     15.19 o 
  -2  21   5      365.56      401.88     26.95 o 
  -1  21   5     1530.51     1654.30     64.73 o 
   0  21   5      851.80      892.92     25.66 o 
   1  21   5        4.24      -20.57     10.37 o 
   2  21   5       97.24       80.72     15.44 o 
 -14   0   6      751.68      774.42     39.33 o 
 -13   0   6      786.53      827.23     38.76 o 
 -12   0   6     2018.75     1919.39     40.73 o 
 -11   0   6     3335.36     3288.63     66.61 o 
 -10   0   6      859.37      900.68     23.46 o 
  -9   0   6      418.69      397.29     16.58 o 
  -8   0   6     1405.52     1360.18     25.33 o 
  -7   0   6    17922.98    18060.32    160.64 o 
  -6   0   6     7083.88     7048.01    152.79 o 
  -5   0   6     4333.16     4253.33     97.56 o 
  -3   0   6     6768.70     6117.80     84.63 o 
  -2   0   6    20971.90    22139.18    286.92 o 
  -1   0   6     1878.75     1833.67     35.38 o 
   0   0   6    13900.96    13846.26    245.57 o 
   1   0   6    42115.40    43040.12    777.82 o 
   2   0   6      556.08      482.39     14.09 o 
   3   0   6     4330.28     4535.94     53.55 o 
   4   0   6    12337.12    12506.92    175.89 o 
   5   0   6    12404.30    11868.87    127.41 o 
   6   0   6      901.00      824.95     19.43 o 
   7   0   6     2100.27     2108.37     39.38 o 
   8   0   6     1965.92     1827.06     39.64 o 
   9   0   6     4279.79     4083.33     78.42 o 
  10   0   6      310.60      365.49     21.12 o 
  11   0   6      182.20      205.03     18.25 o 
  12   0   6      840.15      771.29     47.37 o 
 -14   1   6      378.44      385.35     24.43 o 
 -13   1   6      808.74      922.55     70.99 o 
 -12   1   6       72.16       83.69     11.27 o 
 -11   1   6      149.49      140.24      8.98 o 
 -10   1   6      743.07      754.34     15.45 o 
  -9   1   6     1452.07     1462.59     21.78 o 
  -8   1   6        3.73        6.68      3.81 o 
  -7   1   6        7.67        7.40      3.19 o 
  -6   1   6     5379.66     5139.01     45.80 o 
  -5   1   6     2691.06     2812.93     41.10 o 
  -4   1   6     2527.20     2707.17     45.50 o 
  -3   1   6     3759.56     4270.44     50.49 o 
  -2   1   6     2544.39     2471.52     47.76 o 
  -1   1   6     1689.74     1608.51     35.70 o 
   0   1   6    16841.73    17092.45    216.21 o 
   1   1   6      536.71      598.15     10.84 o 
   2   1   6      581.24      596.77     11.08 o 
   3   1   6      702.00      552.66      9.52 o 
   4   1   6     3527.94     3654.87     30.74 o 
   5   1   6     1926.99     1864.64     32.48 o 
   6   1   6        4.03       -0.13      3.20 o 
   7   1   6      613.72      657.01     16.18 o 
   8   1   6      530.46      533.97     15.65 o 
   9   1   6      377.98      348.46     14.20 o 
  10   1   6      165.08      158.22     11.26 o 
  11   1   6     1028.29     1093.85     24.17 o 
  12   1   6       89.72       82.35     15.99 o 
 -14   2   6       85.92       70.61     16.41 o 
 -13   2   6       48.27       32.66     10.42 o 
 -12   2   6      919.36      915.02     19.57 o 
 -11   2   6     1586.73     1582.82     26.28 o 
 -10   2   6      169.25      180.50      9.96 o 
  -9   2   6      246.05      242.20      9.73 o 
  -8   2   6     2491.04     2398.08     38.41 o 
  -7   2   6      602.70      642.89     13.86 o 
  -6   2   6      347.52      435.64      9.49 o 
  -5   2   6       29.99       16.21      2.92 o 
  -4   2   6     5261.98     5079.01     50.18 o 
  -3   2   6     4467.92     4719.68     90.30 o 
  -2   2   6     3891.42     4147.74     57.95 o 
  -1   2   6    15418.81    16510.57    209.62 o 
   0   2   6     2178.83     2295.47     37.90 o 
   1   2   6    11957.42    12072.45    127.60 o 
   2   2   6     2041.18     1969.56     21.32 o 
   3   2   6      118.98       66.33      3.96 o 
   4   2   6     6642.61     6418.29     53.14 o 
   5   2   6     4220.62     3854.97     39.08 o 
   6   2   6     1742.19     1661.75     17.84 o 
   7   2   6       46.55       54.36      7.21 o 
   8   2   6        4.22        2.11      5.79 o 
   9   2   6     1706.02     1663.58     29.27 o 
  10   2   6       36.43       66.86      8.99 o 
  11   2   6       22.13        7.68      7.52 o 
  12   2   6      337.11      235.92     27.17 o 
 -14   3   6     1216.38     1245.71     45.78 o 
 -13   3   6     1627.03     1630.26     39.44 o 
 -12   3   6       50.61       46.68      7.60 o 
 -11   3   6      260.03      265.13     12.27 o 
 -10   3   6     4803.17     4600.72     53.52 o 
  -9   3   6     5804.42     5720.38     57.55 o 
  -8   3   6      944.92      969.72     20.60 o 
  -7   3   6      449.92      402.37     10.14 o 
  -6   3   6     5904.94     5563.61     50.58 o 
  -5   3   6    23139.91    23668.30    186.02 o 
  -4   3   6     5822.96     6291.90     58.50 o 
  -3   3   6     7206.75     7138.22    119.82 o 
  -2   3   6    15405.83    15503.67    357.63 o 
  -1   3   6     4115.88     3787.03     43.78 o 
   0   3   6     1561.88     1367.17     27.18 o 
   1   3   6     1805.18     2023.06     33.79 o 
   2   3   6    32863.27    34566.61    299.17 o 
   3   3   6    19685.46    19568.13    159.77 o 
   4   3   6    10143.79    10047.47     78.63 o 
   5   3   6      407.78      424.06      9.20 o 
   6   3   6     5025.47     4804.49     36.58 o 
   7   3   6     3641.93     3438.04     41.84 o 
   8   3   6     2522.47     2449.44     35.09 o 
   9   3   6     1225.98     1181.74     24.54 o 
  10   3   6     1284.82     1222.11     26.24 o 
  11   3   6     1572.31     1610.08     29.39 o 
  12   3   6      799.59      865.57     49.96 o 
 -14   4   6       34.14       30.24     11.61 o 
 -13   4   6      147.27      141.48     14.94 o 
 -12   4   6      292.96      315.56     14.18 o 
 -11   4   6      318.70      355.84     13.94 o 
 -10   4   6       41.19       70.83      7.65 o 
  -9   4   6     1256.49     1276.97     21.19 o 
  -8   4   6       51.61       74.97      6.34 o 
  -7   4   6       14.65       18.79      4.48 o 
  -6   4   6      222.46      235.12      7.45 o 
  -5   4   6     1291.79     1285.46     17.96 o 
  -4   4   6     5230.87     5732.32     55.44 o 
  -3   4   6     9187.69     9372.77    120.39 o 
  -2   4   6      204.36      237.19      9.65 o 
  -1   4   6      393.02      386.43      9.58 o 
   0   4   6     3770.87     4144.97     68.48 o 
   1   4   6     4630.42     5098.54     88.21 o 
   2   4   6       64.56       76.46      5.49 o 
   3   4   6      107.81       95.34      5.17 o 
   4   4   6     1041.74     1098.46     24.48 o 
   5   4   6     1730.62     1803.66     18.29 o 
   6   4   6     1748.23     1726.71     17.38 o 
   7   4   6      393.97      417.48     17.40 o 
   8   4   6     1762.45     1756.83     28.99 o 
   9   4   6      605.20      655.20     18.57 o 
  10   4   6      625.27      664.66     19.88 o 
  11   4   6      236.35      244.91     16.54 o 
  12   4   6      166.54      178.95     20.58 o 
 -14   5   6      386.42      431.16     23.30 o 
 -13   5   6      488.36      501.04     23.02 o 
 -12   5   6       39.88       51.26      8.83 o 
 -11   5   6      609.35      598.46     24.33 o 
 -10   5   6     1298.25     1280.87     23.13 o 
  -9   5   6     2388.42     2388.19     46.17 o 
  -8   5   6     1065.89     1083.65     30.01 o 
  -7   5   6     2135.16     2092.29     28.97 o 
  -6   5   6     2150.69     2149.87     29.18 o 
  -5   5   6     6075.15     6261.76     63.61 o 
  -4   5   6      862.84      984.28     16.96 o 
  -3   5   6      148.57      159.22      7.70 o 
  -2   5   6     4865.02     5104.27     58.48 o 
  -1   5   6    24768.25    25537.81    222.69 o 
   0   5   6      241.88      214.41     11.01 o 
   1   5   6      247.03      297.02     13.90 o 
   2   5   6    18127.42    19014.30    151.16 o 
   3   5   6     6328.08     6272.86     49.77 o 
   4   5   6      237.96      232.51      7.93 o 
   5   5   6     1879.90     1787.67     18.28 o 
   6   5   6     4812.13     4568.13     35.73 o 
   7   5   6      752.84      748.79     17.93 o 
   8   5   6      386.33      359.23     14.11 o 
   9   5   6       60.02       74.57      9.36 o 
  10   5   6     1240.12     1162.24     26.22 o 
  11   5   6      665.64      640.42     30.07 o 
  12   5   6      532.02      619.80     31.10 o 
 -13   6   6      181.50      160.82     16.52 o 
 -12   6   6     1501.85     1504.89     37.11 o 
 -11   6   6     1764.43     1747.98     46.20 o 
 -10   6   6      686.10      679.65     23.98 o 
  -9   6   6      277.76      229.59     12.42 o 
  -8   6   6    11519.54    11346.67    111.53 o 
  -7   6   6     5765.11     5705.28     61.86 o 
  -6   6   6     3043.59     3017.50     42.51 o 
  -5   6   6       41.43       58.04     10.67 o 
  -4   6   6    10035.07     9875.17     95.02 o 
  -3   6   6     6574.53     6646.07     59.01 o 
  -2   6   6      804.95      723.10     14.94 o 
  -1   6   6     2116.79     2237.20     39.80 o 
   0   6   6    10086.50    10270.88    145.46 o 
   1   6   6    10245.68    10243.39     86.75 o 
   2   6   6     7828.52     7810.83     53.05 o 
   3   6   6     2449.45     2337.73     20.77 o 
   4   6   6     1210.95     1240.34     13.72 o 
   5   6   6    13769.75    13481.50     88.21 o 
   6   6   6     3086.51     2896.33     26.90 o 
   7   6   6      151.79      144.89     11.18 o 
   8   6   6      967.89      954.27     23.94 o 
   9   6   6     3215.48     3202.42     65.63 o 
  10   6   6      519.94      559.12     20.87 o 
  11   6   6      175.87      141.03     18.71 o 
  12   6   6      718.77      691.69     33.54 o 
 -13   7   6       27.73       43.93     12.21 o 
 -12   7   6      173.90      202.75     21.90 o 
 -11   7   6        4.01       20.81      7.68 o 
 -10   7   6        9.26       15.32      7.10 o 
  -9   7   6      102.26      103.14      9.51 o 
  -8   7   6      329.54      329.92     13.21 o 
  -7   7   6       87.58       91.27      7.44 o 
  -6   7   6     1255.00     1245.15     28.91 o 
  -5   7   6      882.60      848.73     26.59 o 
  -4   7   6       38.65       57.94      7.33 o 
  -3   7   6     1566.64     1551.87     21.04 o 
  -2   7   6      189.92      211.89      8.75 o 
  -1   7   6     2986.02     3193.89     38.55 o 
   0   7   6     1998.15     2194.74     26.78 o 
   1   7   6     1278.21     1391.31     17.41 o 
   2   7   6     1970.62     2006.77     30.18 o 
   3   7   6        3.06        4.93      3.34 o 
   4   7   6      233.37      253.83      7.62 o 
   5   7   6      184.36      203.52      7.04 o 
   6   7   6      371.21      447.42     13.43 o 
   7   7   6        3.00       15.60      6.43 o 
   8   7   6      618.00      689.33     20.96 o 
   9   7   6       25.92        8.79      8.43 o 
  10   7   6       66.51       75.97     11.70 o 
  11   7   6       28.32       28.09     16.97 o 
 -13   8   6       40.91       36.64     12.46 o 
 -12   8   6      815.41      846.03     30.66 o 
 -11   8   6      846.33      902.66     27.66 o 
 -10   8   6      157.16      163.71     15.21 o 
  -9   8   6      495.29      499.33     16.93 o 
  -8   8   6     2906.29     2731.39     39.57 o 
  -7   8   6     6606.60     6553.23     64.02 o 
  -6   8   6     2182.14     2176.74     28.92 o 
  -5   8   6      156.54      156.04      9.17 o 
  -4   8   6     1231.39     1230.69     20.06 o 
  -3   8   6     6688.81     6609.50     61.96 o 
  -2   8   6     5284.35     5361.06     52.37 o 
  -1   8   6       29.74       50.27      7.81 o 
   0   8   6     6735.09     6807.83     48.76 o 
   1   8   6     6371.45     6580.35     44.94 o 
   2   8   6     3464.33     3275.85     28.00 o 
   3   8   6     1073.96     1071.18     13.93 o 
   4   8   6      501.48      545.05      9.46 o 
   5   8   6     3398.58     3289.52     32.31 o 
   6   8   6     1783.17     1651.05     18.09 o 
   7   8   6      306.43      270.12     12.90 o 
   8   8   6     1453.51     1368.39     29.72 o 
   9   8   6      392.89      395.91     18.45 o 
  10   8   6      403.46      415.33     20.04 o 
  11   8   6       18.12      -22.17     11.09 o 
 -13   9   6      383.03      392.30     24.23 o 
 -12   9   6      391.19      388.27     23.23 o 
 -11   9   6      550.45      597.50     20.75 o 
 -10   9   6     1319.25     1299.94     28.55 o 
  -9   9   6     3057.74     2982.14     44.56 o 
  -8   9   6     2478.36     2467.71     38.25 o 
  -7   9   6      219.13      185.27     10.62 o 
  -6   9   6     4705.43     4703.84     50.27 o 
  -5   9   6     4551.47     4571.89     56.34 o 
  -4   9   6      618.11      583.21     15.48 o 
  -3   9   6       82.16       51.01      7.11 o 
  -2   9   6     9678.73    10016.87     73.01 o 
  -1   9   6    18314.29    18419.11    124.84 o 
   0   9   6     1361.11     1356.21     15.87 o 
   1   9   6      126.08      138.86      6.44 o 
   2   9   6     2685.00     2714.05     25.25 o 
   3   9   6     5330.84     5277.41     40.46 o 
   4   9   6     3068.46     2901.96     24.18 o 
   5   9   6        8.32        3.71      4.16 o 
   6   9   6     4107.99     4201.58     34.98 o 
   7   9   6     2656.80     2770.27     37.70 o 
   8   9   6      459.87      448.48     16.19 o 
   9   9   6      338.92      379.81     20.95 o 
  10   9   6      747.27      728.11     33.17 o 
  11   9   6      843.26      912.26     37.65 o 
 -12  10   6        0.56       11.34     26.50 o 
 -11  10   6      107.94      113.62     14.38 o 
 -10  10   6       81.91       73.73     10.48 o 
  -9  10   6      258.51      230.76     14.93 o 
  -8  10   6       27.61       45.65      8.74 o 
  -7  10   6       17.71       33.52      7.63 o 
  -6  10   6      312.43      315.59     21.53 o 
  -5  10   6      113.91      119.48      9.12 o 
  -4  10   6      847.53      832.42     18.39 o 
  -3  10   6      537.25      521.56     14.37 o 
  -2  10   6     3318.85     3302.16     29.22 o 
  -1  10   6      301.99      298.84      9.39 o 
   0  10   6       24.41       47.68      5.71 o 
   1  10   6      261.05      275.48     10.12 o 
   2  10   6        0.67        2.58      4.50 o 
   3  10   6       47.82       54.91      4.85 o 
   4  10   6      695.22      739.80     12.96 o 
   5  10   6       62.70       75.59      5.93 o 
   6  10   6       56.65       49.26      6.68 o 
   7  10   6      489.30      532.31     17.13 o 
   8  10   6      130.73      141.70     11.45 o 
   9  10   6      250.06      308.43     18.60 o 
  10  10   6        9.84        8.36     12.38 o 
  11  10   6        0.37       -6.13     18.43 o 
 -12  11   6      378.08      362.23     25.34 o 
 -11  11   6      604.58      605.50     28.40 o 
 -10  11   6     2799.43     2672.77     45.30 o 
  -9  11   6     1395.34     1324.25     40.46 o 
  -8  11   6      198.60      221.41     14.32 o 
  -7  11   6       23.15       23.93      7.85 o 
  -6  11   6     7057.66     7057.69     80.23 o 
  -5  11   6     1627.12     1617.82     29.76 o 
  -4  11   6      452.13      455.21     13.68 o 
  -3  11   6      175.51      215.93     11.52 o 
  -2  11   6     8175.51     8528.50     65.07 o 
  -1  11   6     2296.68     2271.41     21.73 o 
   0  11   6     1398.35     1397.27     17.82 o 
   1  11   6     2609.01     2668.51     27.79 o 
   2  11   6     4736.25     4699.52     38.53 o 
   3  11   6     9143.47     8882.09     74.56 o 
   4  11   6     4412.05     4280.77     39.45 o 
   5  11   6      329.39      343.92     10.51 o 
   6  11   6       40.81       46.30      7.31 o 
   7  11   6     3465.29     3510.55     46.17 o 
   8  11   6      763.61      833.50     23.04 o 
   9  11   6      142.05      104.21     12.95 o 
  10  11   6      640.65      636.64     32.86 o 
 -12  12   6      207.33      220.31     21.60 o 
 -11  12   6     1381.18     1436.19    108.49 o 
 -10  12   6      401.06      407.63     21.94 o 
  -9  12   6      838.44      763.92     23.72 o 
  -8  12   6      970.65      936.56     25.20 o 
  -7  12   6     3960.83     3833.92     62.33 o 
  -6  12   6      483.50      489.12     18.46 o 
  -5  12   6      231.86      240.75     14.53 o 
  -4  12   6     1836.67     1751.95     28.41 o 
  -3  12   6     6902.73     6839.83     61.65 o 
  -2  12   6      344.38      399.45     13.53 o 
  -1  12   6     1575.88     1571.88     17.70 o 
   0  12   6     3314.54     3242.71     29.98 o 
   1  12   6     5904.94     5745.04     87.54 o 
   2  12   6      773.91      738.69     14.78 o 
   3  12   6      108.29      118.28      8.25 o 
   4  12   6     4754.69     4812.16     45.16 o 
   5  12   6     2375.37     2295.98     30.44 o 
   6  12   6     1040.24     1046.30     23.56 o 
   7  12   6       32.83       23.25      9.08 o 
   8  12   6     2287.23     2267.40     42.60 o 
   9  12   6      555.39      620.36     45.88 o 
  10  12   6      297.54      318.18     26.25 o 
 -11  13   6      194.15      219.45     22.29 o 
 -10  13   6        8.66       27.94     13.35 o 
  -9  13   6      298.29      315.13     18.57 o 
  -8  13   6      269.80      276.12     17.13 o 
  -7  13   6        0.32        1.37      7.98 o 
  -6  13   6       36.16       51.22      9.84 o 
  -5  13   6      148.45      167.43     12.31 o 
  -4  13   6        0.30        7.28      7.27 o 
  -3  13   6        3.59       -4.96      7.34 o 
  -2  13   6      178.99      158.74      8.38 o 
  -1  13   6       30.76       36.06      5.94 o 
   0  13   6       95.22       85.23      7.31 o 
   1  13   6       22.30       29.95      6.11 o 
   2  13   6      236.26      255.39     10.80 o 
   3  13   6      328.46      356.43     13.60 o 
   4  13   6      311.99      299.84     10.60 o 
   5  13   6       53.70       50.81      9.28 o 
   6  13   6      159.27      175.01     18.66 o 
   7  13   6       63.28       86.71     11.11 o 
   8  13   6       26.70       35.96     10.72 o 
   9  13   6       21.51        7.48     13.72 o 
 -11  14   6      822.23      832.82     36.21 o 
 -10  14   6      258.93      247.43     22.86 o 
  -9  14   6      203.10      182.79     25.47 o 
  -8  14   6     1925.17     1818.90     38.08 o 
  -7  14   6     2725.02     2701.56     46.85 o 
  -6  14   6      976.97      966.44     26.87 o 
  -5  14   6       53.65       39.33      9.39 o 
  -4  14   6     1457.20     1437.06     27.93 o 
  -3  14   6     5112.68     5244.41     53.35 o 
  -2  14   6      333.19      360.58     12.79 o 
  -1  14   6      245.99      234.75     10.36 o 
   0  14   6     3969.53     4042.81     38.93 o 
   1  14   6     8499.29     8398.58     67.51 o 
   2  14   6      874.42      885.78     16.94 o 
   3  14   6       11.65       13.02      5.47 o 
   4  14   6     3342.38     3478.08     39.29 o 
   5  14   6     1354.21     1226.92     39.25 o 
   6  14   6      725.55      717.22     24.69 o 
   7  14   6       56.31       51.24     16.54 o 
   8  14   6     1085.34     1098.19     40.18 o 
   9  14   6      722.85      774.63     51.60 o 
 -10  15   6     1481.18     1520.79     48.03 o 
  -9  15   6      467.08      459.07     27.73 o 
  -8  15   6      403.80      403.34     23.13 o 
  -7  15   6      230.15      219.79     17.10 o 
  -6  15   6     3608.69     3514.11     48.64 o 
  -5  15   6     1226.51     1121.91     26.34 o 
  -4  15   6     1276.89     1275.47     24.19 o 
  -3  15   6       56.23       40.12      9.11 o 
  -2  15   6      814.81      817.08     17.60 o 
  -1  15   6      681.74      636.61     16.50 o 
   0  15   6     1370.35     1353.66     20.75 o 
   1  15   6      259.18      234.09     10.49 o 
   2  15   6     1336.16     1373.08     21.32 o 
   3  15   6     1557.41     1557.99     22.68 o 
   4  15   6     1236.71     1205.24     27.74 o 
   5  15   6        0.89       -6.43     10.30 o 
   6  15   6      178.05      178.23     16.67 o 
   7  15   6     1345.67     1457.60     46.16 o 
   8  15   6      770.01      863.81     40.22 o 
  -9  16   6       21.63       24.97     13.86 o 
  -8  16   6      627.92      613.28     31.76 o 
  -7  16   6       85.71       89.97     13.65 o 
  -6  16   6      100.13      115.77     13.11 o 
  -5  16   6        0.58       -4.56     10.27 o 
  -4  16   6     1091.86     1212.83     31.33 o 
  -3  16   6      173.73      171.88     13.41 o 
  -2  16   6       21.40       15.64      7.72 o 
  -1  16   6      194.07      185.06     10.92 o 
   0  16   6      611.16      646.52     17.02 o 
   1  16   6        9.62       18.40      7.10 o 
   2  16   6      482.16      470.49     20.18 o 
   3  16   6       54.25       61.50     12.08 o 
   4  16   6       13.97       20.42     11.65 o 
   5  16   6      638.80      698.23     19.97 o 
   6  16   6      256.83      241.87     22.26 o 
   7  16   6       72.60       78.39     18.39 o 
   8  16   6       12.02       29.58     16.79 o 
  -9  17   6     1171.02     1196.17     48.39 o 
  -8  17   6      234.55      220.03     23.00 o 
  -7  17   6      448.02      408.83     30.48 o 
  -6  17   6     1054.14      987.89     36.14 o 
  -5  17   6     3784.51     3778.40     65.26 o 
  -4  17   6     1719.36     1744.24     33.56 o 
  -3  17   6      178.09      180.06     16.58 o 
  -2  17   6     1247.47     1257.89     40.15 o 
  -1  17   6     2329.43     2302.60     31.96 o 
   0  17   6      559.45      562.00     13.98 o 
   1  17   6       47.53       48.28      7.16 o 
   2  17   6     1137.95     1150.78     22.00 o 
   3  17   6     2509.84     2494.50     37.70 o 
   4  17   6      473.37      437.93     22.52 o 
   5  17   6        2.82       -9.38     13.91 o 
   6  17   6     1543.24     1575.41     60.70 o 
   7  17   6      857.41      902.25     38.88 o 
  -8  18   6      296.08      300.64     28.01 o 
  -7  18   6      663.16      613.59     45.45 o 
  -6  18   6      173.55      144.36     22.03 o 
  -5  18   6       82.09       73.87     11.15 o 
  -4  18   6     1295.88     1255.23     31.62 o 
  -3  18   6     1737.19     1638.44     32.55 o 
  -2  18   6      514.13      422.09     18.91 o 
  -1  18   6        1.30       -6.12      6.98 o 
   0  18   6      560.63      578.09     16.93 o 
   1  18   6      948.49      927.90     19.89 o 
   2  18   6      266.84      273.73     15.02 o 
   3  18   6       34.99       26.78     11.37 o 
   4  18   6      598.05      590.83     81.32 o 
   5  18   6      680.29      796.84     76.36 o 
   6  18   6      176.89      173.72     22.27 o 
  -7  19   6       13.60       21.01     27.26 o 
  -6  19   6       17.53       24.40     13.07 o 
  -5  19   6      355.39      382.08     22.77 o 
  -4  19   6      103.10      107.51     16.70 o 
  -3  19   6       95.01       97.95     15.35 o 
  -2  19   6      101.64      106.63     13.82 o 
  -1  19   6      324.65      353.19     15.24 o 
   0  19   6      248.62      249.27     26.52 o 
   1  19   6       42.26       31.32     13.81 o 
   2  19   6      435.83      521.19     22.97 o 
   3  19   6      559.69      574.54     30.17 o 
   4  19   6       57.90       48.89     16.68 o 
   5  19   6       19.33        9.85     21.83 o 
  -5  20   6      220.47      265.14     51.22 o 
  -4  20   6     1680.67     1658.42     50.37 o 
  -3  20   6     1118.76     1043.24     64.64 o 
  -2  20   6      428.26      414.96     27.66 o 
  -1  20   6      195.41      183.34     28.76 o 
   0  20   6     1874.08     2020.40     60.46 o 
   1  20   6     1091.12     1144.26     35.29 o 
   2  20   6      965.58      978.52     26.93 o 
   3  20   6      141.97      141.94     34.80 o 
   4  20   6     1736.84     1805.83     50.08 o 
  -3  21   6       66.19       53.83     17.59 o 
  -2  21   6      383.74      360.39     39.31 o 
  -1  21   6      556.43      572.95     45.48 o 
   0  21   6      123.30      119.73     12.73 o 
   1  21   6        0.02      -20.23     10.11 o 
 -14   1   7      538.68      508.73     31.76 o 
 -13   1   7     1177.73     1129.25     30.77 o 
 -12   1   7       14.51       18.54      6.41 o 
 -11   1   7     1178.27     1164.49     20.20 o 
 -10   1   7     2370.23     2315.35     28.43 o 
  -9   1   7     2513.83     2527.15     28.45 o 
  -8   1   7      148.56      120.89      6.17 o 
  -7   1   7     4182.85     3902.31     37.54 o 
  -6   1   7    15959.72    16096.03    179.55 o 
  -5   1   7     6104.12     5998.39     73.74 o 
  -4   1   7      166.47      182.06     15.32 o 
  -3   1   7     2798.74     2713.51     37.06 o 
  -2   1   7    29520.78    30558.41    387.99 o 
  -1   1   7     6084.51     6044.76    112.98 o 
   0   1   7     2495.78     3000.19     40.63 o 
   1   1   7    10424.94    10778.76    114.36 o 
   2   1   7    13472.00    12975.14    105.45 o 
   3   1   7    10316.08    10177.95    100.09 o 
   4   1   7     1786.73     1420.43     17.50 o 
   5   1   7     4338.51     4327.71     36.56 o 
   6   1   7     3483.44     3476.07     27.14 o 
   7   1   7     2004.60     1953.78     29.13 o 
   8   1   7       19.55        4.94      6.28 o 
   9   1   7      207.80      193.54     11.48 o 
  10   1   7     3588.80     3567.66     44.85 o 
  11   1   7      618.18      676.34     20.87 o 
  12   1   7      150.16      185.37     21.36 o 
 -14   2   7        2.72        3.63      9.59 o 
 -13   2   7      633.86      639.48     23.66 o 
 -12   2   7     2285.36     2245.14     31.24 o 
 -11   2   7      151.98      168.75      9.50 o 
 -10   2   7       70.06       68.84      6.43 o 
  -9   2   7     5484.03     5369.75     53.56 o 
  -8   2   7     3581.77     3595.43     37.42 o 
  -7   2   7      477.25      514.81      8.28 o 
  -6   2   7      659.85      686.71     17.85 o 
  -5   2   7     8419.12     8234.30     78.71 o 
  -4   2   7    11754.45    11540.74    120.25 o 
  -3   2   7    17385.67    18147.54    278.82 o 
  -2   2   7      557.21      672.29     22.88 o 
  -1   2   7     7027.77     7427.21     59.41 o 
   0   2   7    16145.64    17190.71    217.77 o 
   1   2   7    15439.69    15192.06    159.26 o 
   2   2   7     1309.89     1273.01     18.29 o 
   3   2   7     3133.25     3330.48     28.24 o 
   4   2   7     9701.87     9529.46     74.61 o 
   5   2   7     7959.36     7747.90     54.44 o 
   6   2   7      322.74      301.36      7.37 o 
   7   2   7     2471.70     2367.37     32.93 o 
   8   2   7     1494.39     1404.49     25.57 o 
   9   2   7     2622.63     2548.15     37.84 o 
  10   2   7      306.98      351.33     15.61 o 
  11   2   7      295.72      222.12     15.93 o 
  12   2   7      701.69      740.81     42.06 o 
 -14   3   7       88.08       87.23     13.25 o 
 -13   3   7        0.21        6.74      8.79 o 
 -12   3   7       19.38       13.86      6.62 o 
 -11   3   7      114.91      116.87      9.01 o 
 -10   3   7       30.29       43.86      6.26 o 
  -9   3   7      137.70      140.18      8.51 o 
  -8   3   7      104.65      118.57      7.85 o 
  -7   3   7      210.93      182.00      6.86 o 
  -6   3   7       43.53       41.29      2.96 o 
  -5   3   7      192.42      229.78      7.51 o 
  -4   3   7      878.06      859.25     11.93 o 
  -3   3   7     3083.30     3299.49     33.05 o 
  -2   3   7      235.18      242.56     24.03 o 
  -1   3   7      247.23      312.13      7.84 o 
   0   3   7     4500.73     4898.56     65.51 o 
   1   3   7     1424.50     1422.05     40.19 o 
   2   3   7      658.89      606.68     24.07 o 
   3   3   7      991.11      990.74     10.85 o 
   4   3   7      397.01      370.10      8.33 o 
   5   3   7      278.80      266.08     11.18 o 
   6   3   7      810.94      822.17     18.44 o 
   7   3   7     3379.67     3190.39     40.16 o 
   8   3   7       21.43       31.29      7.28 o 
   9   3   7       35.92       62.06      9.16 o 
  10   3   7        3.84       11.12      7.33 o 
  11   3   7      194.83      213.76     20.93 o 
  12   3   7        0.36      -10.64     12.39 o 
 -14   4   7        1.76      -10.33      8.89 o 
 -13   4   7      661.06      660.00     24.94 o 
 -12   4   7      903.35      891.25     25.60 o 
 -11   4   7     1373.75     1375.74     31.62 o 
 -10   4   7        5.27       15.35      7.29 o 
  -9   4   7     3323.99     3237.40     46.70 o 
  -8   4   7    12526.02    12194.53    105.81 o 
  -7   4   7     9296.41     9288.79     74.10 o 
  -6   4   7       81.37      120.37      6.08 o 
  -5   4   7      136.24       93.13      4.90 o 
  -4   4   7    13436.45    13022.99    104.40 o 
  -3   4   7    10987.51    11201.30    142.17 o 
  -2   4   7      201.55      271.83      9.50 o 
  -1   4   7       67.79       93.71      5.89 o 
   0   4   7    17375.37    17696.31    156.27 o 
   1   4   7     8009.57     7650.07     84.81 o 
   2   4   7       85.36       38.87      4.86 o 
   3   4   7     3010.21     3054.03     26.27 o 
   4   4   7     9299.20     8986.54     78.13 o 
   5   4   7     3635.55     3517.57     27.65 o 
   6   4   7     2453.69     2412.00     21.36 o 
   7   4   7      832.60      801.61     18.47 o 
   8   4   7     3209.54     3016.42     47.73 o 
   9   4   7     1246.03     1234.53     25.61 o 
  10   4   7      451.17      505.16     20.83 o 
  11   4   7      354.98      280.82     23.41 o 
  12   4   7      714.62      679.47     32.63 o 
 -14   5   7      311.22      320.33     55.07 o 
 -13   5   7      485.10      480.86     22.38 o 
 -12   5   7        2.18       12.33      8.22 o 
 -11   5   7      688.19      669.20     18.96 o 
 -10   5   7     3640.14     3635.65     59.53 o 
  -9   5   7     2485.90     2462.32     40.31 o 
  -8   5   7      195.40      228.50     10.58 o 
  -7   5   7      856.96      863.64     17.70 o 
  -6   5   7     4531.19     4786.27     52.35 o 
  -5   5   7     7986.50     8322.24     81.11 o 
  -4   5   7     5711.94     6046.00     60.89 o 
  -3   5   7     6005.80     6234.69     62.27 o 
  -2   5   7     1689.70     1596.61     21.75 o 
  -1   5   7     1741.21     1693.75     20.91 o 
   0   5   7     2416.02     2535.87     34.84 o 
   1   5   7     5596.31     6024.21     88.28 o 
   2   5   7     5507.27     5838.59     50.23 o 
   3   5   7     6526.14     6786.70     46.88 o 
   4   5   7      296.37      288.22      9.53 o 
   5   5   7       34.21       52.54      4.20 o 
   6   5   7     2530.95     2519.75     22.87 o 
   7   5   7      912.80      930.41     17.88 o 
   8   5   7      184.54      153.73     10.97 o 
   9   5   7      201.63      177.88     12.51 o 
  10   5   7     1227.23     1240.70     34.60 o 
  11   5   7      381.11      379.74     43.53 o 
  12   5   7       19.43       -5.36     12.53 o 
 -13   6   7        0.63        0.69      9.49 o 
 -12   6   7      251.78      264.29     14.69 o 
 -11   6   7        4.86       10.69      6.99 o 
 -10   6   7      296.69      307.33     13.76 o 
  -9   6   7      176.97      167.51     10.68 o 
  -8   6   7      548.89      557.26     15.32 o 
  -7   6   7     2045.78     2012.38     26.00 o 
  -6   6   7      437.99      482.84     16.82 o 
  -5   6   7     2158.69     2063.60     35.02 o 
  -4   6   7     1050.53     1044.43     18.68 o 
  -3   6   7     2103.22     2124.21     24.54 o 
  -2   6   7       33.31       27.47      4.61 o 
  -1   6   7       74.07       87.67      6.64 o 
   0   6   7     4988.36     5311.98     74.75 o 
   1   6   7      192.57      130.56      5.64 o 
   2   6   7      267.93      265.92      7.17 o 
   3   6   7       20.57       15.16      3.76 o 
   4   6   7     1702.17     1556.82     23.72 o 
   5   6   7      108.93      104.21      4.95 o 
   6   6   7        2.48        9.71      3.79 o 
   7   6   7      119.19       96.93      9.34 o 
   8   6   7      786.02      734.26     26.36 o 
   9   6   7       81.23       93.56     12.50 o 
  10   6   7       44.10       59.08     15.90 o 
  11   6   7       35.17        1.97     26.66 o 
 -13   7   7      561.65      530.62     25.20 o 
 -12   7   7       77.64       83.31     11.54 o 
 -11   7   7     1769.31     1756.48     36.42 o 
 -10   7   7     2380.26     2347.33     37.31 o 
  -9   7   7      618.22      632.94     17.67 o 
  -8   7   7       11.67        3.71      6.00 o 
  -7   7   7     9598.54     9406.92    107.07 o 
  -6   7   7     9150.63     9093.27     80.95 o 
  -5   7   7     6369.06     6259.76     89.62 o 
  -4   7   7      469.83      531.61     14.81 o 
  -3   7   7     9540.57     9722.47     83.80 o 
  -2   7   7     6818.57     6830.60     62.25 o 
  -1   7   7    13830.08    14068.74    124.82 o 
   0   7   7      857.57      832.29     12.88 o 
   1   7   7    11776.52    12204.35     71.02 o 
   2   7   7     6608.55     6287.08     42.91 o 
   3   7   7     8356.35     7995.23     52.01 o 
   4   7   7        1.22        1.79      3.68 o 
   5   7   7     3774.36     3896.90     29.88 o 
   6   7   7     9990.20     9711.27     80.60 o 
   7   7   7     4835.71     4780.55     70.98 o 
   8   7   7       82.69       87.52      9.50 o 
   9   7   7      548.48      498.92     19.96 o 
  10   7   7      556.28      556.54     23.69 o 
  11   7   7     2037.71     2161.35     57.23 o 
 -13   8   7      335.17      372.19     22.53 o 
 -12   8   7      938.51      989.63     32.55 o 
 -11   8   7      586.35      602.02     28.82 o 
 -10   8   7      432.63      426.19     16.69 o 
  -9   8   7       71.98       78.60      9.01 o 
  -8   8   7     2011.70     1987.21     34.53 o 
  -7   8   7     2018.28     2078.40     38.22 o 
  -6   8   7     1481.03     1352.15     21.61 o 
  -5   8   7        8.92        8.23      5.51 o 
  -4   8   7    11483.07    11437.91    104.33 o 
  -3   8   7      595.26      587.94     14.28 o 
  -2   8   7      984.80      931.81     19.20 o 
  -1   8   7     2347.89     2571.89     29.67 o 
   0   8   7    11581.93    11664.21     72.64 o 
   1   8   7      962.67     1005.61     13.07 o 
   2   8   7      231.52      206.55      7.71 o 
   3   8   7      349.98      315.29      8.79 o 
   4   8   7     3861.56     3845.69     32.06 o 
   5   8   7     1116.09     1094.14     13.54 o 
   6   8   7      637.88      637.01     11.57 o 
   7   8   7      636.19      678.63     18.06 o 
   8   8   7     1139.56     1176.57     25.56 o 
   9   8   7      333.93      378.64     19.94 o 
  10   8   7       93.50      127.46     22.52 o 
  11   8   7      488.16      484.91     29.30 o 
 -13   9   7       60.54       47.67     18.39 o 
 -12   9   7       15.35       17.96     11.13 o 
 -11   9   7        4.86        7.93      7.87 o 
 -10   9   7      420.66      431.08     17.71 o 
  -9   9   7      328.45      347.84     15.68 o 
  -8   9   7      682.75      640.89     18.96 o 
  -7   9   7      449.35      448.79     14.16 o 
  -6   9   7     2512.86     2542.57     33.18 o 
  -5   9   7     2644.53     2662.17     33.48 o 
  -4   9   7      631.35      554.99     18.65 o 
  -3   9   7      428.51      329.23     12.38 o 
  -2   9   7     1992.47     1975.00     22.78 o 
  -1   9   7      282.84      309.52      8.00 o 
   0   9   7      110.28      147.59      6.52 o 
   1   9   7       76.01       78.44      5.44 o 
   2   9   7     3367.90     3241.85     28.68 o 
   3   9   7        2.15        5.87      3.91 o 
   4   9   7       93.95       84.69      5.06 o 
   5   9   7       42.98       55.93      4.30 o 
   6   9   7      726.69      691.60     16.66 o 
   7   9   7      470.03      440.77     14.29 o 
   8   9   7      910.36      967.07     22.61 o 
   9   9   7      707.97      703.26     25.46 o 
  10   9   7       24.94        3.44     14.69 o 
  11   9   7      336.57      333.37     55.62 o 
 -12  10   7     1738.07     1706.23     45.77 o 
 -11  10   7      661.92      640.51     24.52 o 
 -10  10   7        3.69        9.48      8.05 o 
  -9  10   7      707.25      725.84     23.86 o 
  -8  10   7     4635.59     4524.04     58.51 o 
  -7  10   7     3477.50     3499.05     43.83 o 
  -6  10   7        6.56       15.40      6.23 o 
  -5  10   7     6568.02     6405.16     64.04 o 
  -4  10   7     7645.78     7670.97     73.47 o 
  -3  10   7     2891.28     3087.94     34.23 o 
  -2  10   7     5733.71     5831.68     44.41 o 
  -1  10   7     3437.29     3260.53     28.16 o 
   0  10   7     7199.08     7244.47     49.52 o 
   1  10   7     3642.89     3601.10     31.34 o 
   2  10   7       35.05       34.78      5.02 o 
   3  10   7     3608.60     3834.06     32.77 o 
   4  10   7     6850.15     6879.98     50.89 o 
   5  10   7     2685.26     2649.51     26.89 o 
   6  10   7       54.15       51.27      5.38 o 
   7  10   7      120.17       96.98     11.10 o 
   8  10   7     2454.70     2451.88     37.70 o 
   9  10   7     1372.60     1420.12     29.18 o 
  10  10   7        9.56       11.34     13.41 o 
 -12  11   7        1.88        0.85     10.92 o 
 -11  11   7      421.97      406.21     26.06 o 
 -10  11   7       49.84       80.60     13.49 o 
  -9  11   7      685.17      673.43     21.83 o 
  -8  11   7      283.50      278.23     15.66 o 
  -7  11   7     1034.99     1054.72     25.23 o 
  -6  11   7      171.69      187.53     11.44 o 
  -5  11   7      674.50      676.29     17.68 o 
  -4  11   7      359.73      320.00     11.94 o 
  -3  11   7     1592.07     1528.76     23.41 o 
  -2  11   7     1397.41     1393.43     17.51 o 
  -1  11   7     8570.84     8312.61     55.63 o 
   0  11   7       58.66       56.28      5.78 o 
   1  11   7      911.38      893.80     20.55 o 
   2  11   7     1622.11     1617.16     20.79 o 
   3  11   7     1190.33     1234.80     16.99 o 
   4  11   7      219.98      206.12      9.16 o 
   5  11   7       45.88       80.27      8.62 o 
   6  11   7      418.45      486.03     15.97 o 
   7  11   7      882.76      941.58     23.09 o 
   8  11   7       15.75       31.81     10.44 o 
   9  11   7      177.76      209.82     35.53 o 
  10  11   7      340.80      360.48     27.17 o 
 -12  12   7      266.23      278.88     23.60 o 
 -11  12   7      390.25      364.31     24.74 o 
 -10  12   7       17.57       15.65      9.26 o 
  -9  12   7      414.23      431.04     23.19 o 
  -8  12   7      106.46      109.91     12.16 o 
  -7  12   7      302.05      370.59     17.49 o 
  -6  12   7       11.07        7.89      7.74 o 
  -5  12   7     1333.07     1316.78     28.03 o 
  -4  12   7     1854.97     1920.69     30.09 o 
  -3  12   7     2465.74     2556.47     35.45 o 
  -2  12   7     1538.31     1518.44     19.99 o 
  -1  12   7     5300.43     5281.23     41.70 o 
   0  12   7        4.41       14.29      6.53 o 
   1  12   7     1156.96     1167.14     18.25 o 
   2  12   7       27.45        9.09      5.52 o 
   3  12   7     2064.25     2074.36     32.68 o 
   4  12   7     2100.50     2046.87     28.45 o 
   5  12   7     2760.05     2788.37     34.74 o 
   6  12   7        1.21        6.87     11.49 o 
   7  12   7        3.33        6.37      8.38 o 
   8  12   7      425.87      445.93     18.56 o 
   9  12   7      239.04      217.50     24.67 o 
  10  12   7        0.33      -10.82     14.09 o 
 -11  13   7      776.06      750.80     33.05 o 
 -10  13   7     2472.14     2420.60     58.87 o 
  -9  13   7     1775.98     1819.92     42.03 o 
  -8  13   7      539.89      547.55     20.88 o 
  -7  13   7      848.87      787.90     34.53 o 
  -6  13   7     5416.24     5322.01     85.19 o 
  -5  13   7     5798.76     5784.75     63.13 o 
  -4  13   7       31.16       14.96      8.15 o 
  -3  13   7      760.36      745.55     17.67 o 
  -2  13   7     5211.66     5212.53     45.97 o 
  -1  13   7     1297.75     1261.86     19.20 o 
   0  13   7        5.60        5.28      5.55 o 
   1  13   7      146.45      173.55      9.04 o 
   2  13   7     9425.64     9206.52     97.66 o 
   3  13   7     3323.94     3191.34     32.91 o 
   4  13   7      174.25      165.39      8.55 o 
   5  13   7      431.23      483.26     17.01 o 
   6  13   7     2421.66     2397.82     42.26 o 
   7  13   7     2209.88     2324.15     42.46 o 
   8  13   7      454.32      513.05     64.33 o 
   9  13   7      355.20      304.39     37.14 o 
 -11  14   7       91.01      114.93     19.19 o 
 -10  14   7      148.65      154.72     36.91 o 
  -9  14   7       66.65       45.64     12.36 o 
  -8  14   7      421.24      387.56     31.71 o 
  -7  14   7       14.44       14.17      9.36 o 
  -6  14   7     1647.07     1562.20     45.41 o 
  -5  14   7      330.18      331.83     16.37 o 
  -4  14   7      181.84      163.17     12.45 o 
  -3  14   7      174.63      188.35     13.63 o 
  -2  14   7      147.78      123.73      8.69 o 
  -1  14   7      649.81      622.63     14.93 o 
   0  14   7      762.75      763.06     16.20 o 
   1  14   7      206.63      176.72      9.71 o 
   2  14   7      176.53      135.74     10.11 o 
   3  14   7      250.00      255.52     10.37 o 
   4  14   7       23.45       35.96      7.39 o 
   5  14   7      103.72      117.24     16.52 o 
   6  14   7        6.97       -4.38     10.24 o 
   7  14   7      171.59      222.59     19.45 o 
   8  14   7       92.02       98.08     24.17 o 
   9  14   7      150.67      159.29     29.34 o 
 -10  15   7      561.19      569.03     30.77 o 
  -9  15   7       89.47      100.98     17.18 o 
  -8  15   7       18.28       15.99     10.36 o 
  -7  15   7     1138.37     1145.17     30.69 o 
  -6  15   7     2378.01     2487.04     39.91 o 
  -5  15   7      402.69      448.48     25.43 o 
  -4  15   7      381.24      379.81     17.34 o 
  -3  15   7      583.16      583.99     18.93 o 
  -2  15   7     2699.90     2770.68     33.37 o 
  -1  15   7     1172.60     1145.31     21.00 o 
   0  15   7       17.14       26.76      6.48 o 
   1  15   7      891.57      930.83     17.82 o 
   2  15   7     1311.88     1328.91     21.24 o 
   3  15   7      755.50      756.02     18.63 o 
   4  15   7      212.19      196.01     11.16 o 
   5  15   7      222.05      218.54     17.26 o 
   6  15   7      977.81     1000.20     29.55 o 
   7  15   7      404.12      403.97     28.32 o 
   8  15   7        0.43        3.91     22.04 o 
  -9  16   7      919.35      938.65     38.70 o 
  -8  16   7     1592.35     1574.15     48.24 o 
  -7  16   7     1142.71     1079.06     53.13 o 
  -6  16   7       23.17       14.24      9.90 o 
  -5  16   7     2615.96     2514.18     50.64 o 
  -4  16   7     2396.90     2284.75     42.65 o 
  -3  16   7     3178.52     3113.31     44.35 o 
  -2  16   7      174.67      139.01     14.61 o 
  -1  16   7     1195.43     1178.88     21.94 o 
   0  16   7     2856.67     2801.79     31.40 o 
   1  16   7     1737.03     1697.03     24.28 o 
   2  16   7       51.87       32.64      7.08 o 
   3  16   7     2055.85     2077.61     27.36 o 
   4  16   7     2823.65     2889.11     42.24 o 
   5  16   7     1598.83     1665.61     36.64 o 
   6  16   7        8.17       -4.92     15.50 o 
   7  16   7     1146.94     1129.85     41.86 o 
  -9  17   7       76.45       74.66     17.83 o 
  -8  17   7        4.67       -1.57     12.84 o 
  -7  17   7        1.67       -8.43     16.45 o 
  -6  17   7      237.19      190.87     19.53 o 
  -5  17   7       17.67       27.02     12.42 o 
  -4  17   7      133.00      116.11     12.99 o 
  -3  17   7       86.68       71.85     13.23 o 
  -2  17   7     1067.24     1063.84     29.66 o 
  -1  17   7       18.88       15.51      7.56 o 
   0  17   7       23.11       16.59      7.64 o 
   1  17   7       78.17       80.61      7.98 o 
   2  17   7      178.23      179.93      9.59 o 
   3  17   7      287.95      253.49     14.71 o 
   4  17   7        1.05      -15.17     21.19 o 
   5  17   7       58.51       59.76     17.60 o 
   6  17   7       90.62       79.05     19.03 o 
   7  17   7      150.87      184.02     22.87 o 
  -8  18   7     1243.99     1253.00     47.05 o 
  -7  18   7      406.32      351.29     29.31 o 
  -6  18   7       22.58       12.25     18.80 o 
  -5  18   7      201.71      174.62     15.85 o 
  -4  18   7     1719.27     1749.41     39.19 o 
  -3  18   7     1103.96     1099.21     31.42 o 
  -2  18   7      280.89      240.96     18.11 o 
  -1  18   7      129.44      113.22     10.02 o 
   0  18   7     1640.26     1661.84     25.00 o 
   1  18   7      744.79      710.85     17.30 o 
   2  18   7        1.40       -6.46      8.26 o 
   3  18   7      164.71      193.42     17.03 o 
   4  18   7      888.13      925.76     37.18 o 
   5  18   7      548.56      554.76     31.49 o 
   6  18   7      201.86      161.80     22.61 o 
  -7  19   7     1010.92     1053.64     96.29 o 
  -6  19   7     1178.02     1177.34     67.53 o 
  -5  19   7      580.69      555.05     25.68 o 
  -4  19   7      161.87      142.14     16.86 o 
  -3  19   7      476.75      509.55     25.12 o 
  -2  19   7     1848.30     1829.85     36.95 o 
  -1  19   7     1353.97     1345.53     31.14 o 
   0  19   7      159.63      127.46     11.28 o 
   1  19   7      264.32      245.53     16.40 o 
   2  19   7      872.21      955.23     29.02 o 
   3  19   7     1164.54     1230.44     30.14 o 
   4  19   7       17.14        6.27     18.23 o 
   5  19   7      585.08      514.15     40.47 o 
  -5  20   7        2.24       43.85     13.51 o 
  -4  20   7        4.23       19.49     13.20 o 
  -3  20   7      208.33      202.76     18.16 o 
  -2  20   7        0.36      -12.30     11.04 o 
  -1  20   7       51.90       57.28     19.90 o 
   0  20   7      114.17      123.85     19.95 o 
   1  20   7       28.54       42.21     10.52 o 
   2  20   7      134.76      160.89     14.39 o 
   3  20   7       55.90       75.64     16.85 o 
  -3  21   7      405.30      414.80     31.18 o 
  -2  21   7     1476.42     1570.07     46.83 o 
  -1  21   7      689.15      768.27     69.88 o 
   0  21   7        1.62        3.61     12.91 o 
   1  21   7      536.79      574.27     26.68 o 
 -14   0   8      308.19      323.74     26.74 o 
 -13   0   8     1791.07     1833.27     55.84 o 
 -12   0   8     3052.12     2987.91     51.70 o 
 -11   0   8      558.82      582.42     22.76 o 
 -10   0   8     1023.20     1019.84     24.10 o 
  -9   0   8      917.12      857.53     19.65 o 
  -8   0   8    10531.75    10452.76    165.82 o 
  -7   0   8      396.82      380.51     19.19 o 
  -6   0   8     8096.14     7966.29    118.44 o 
  -5   0   8     6915.80     7049.46    102.97 o 
  -4   0   8    19527.40    19391.04    355.70 o 
  -3   0   8     4665.39     4860.77     94.81 o 
  -2   0   8     4907.63     5001.69     92.87 o 
  -1   0   8    34503.29    34857.79    576.79 o 
   0   0   8    46185.22    46495.64    559.97 o 
   1   0   8     2939.70     2807.61     59.29 o 
   2   0   8      471.29      458.85     11.99 o 
   3   0   8     5046.46     4495.40     59.75 o 
   4   0   8    18850.23    17698.67    181.34 o 
   5   0   8     1435.04     1310.39     21.48 o 
   6   0   8       11.07        3.57      4.79 o 
   7   0   8     3426.04     3313.70     53.71 o 
   8   0   8     1794.48     1746.59     38.10 o 
   9   0   8     1246.46     1319.92     35.93 o 
  10   0   8      209.62      171.66     16.95 o 
  11   0   8     2350.92     2315.56     81.23 o 
  12   0   8      870.82      944.22     53.40 o 
 -14   1   8      379.20      397.91     51.94 o 
 -13   1   8        2.83       -2.68      8.24 o 
 -12   1   8       47.47       33.87      7.00 o 
 -11   1   8      281.47      308.31     11.33 o 
 -10   1   8      455.51      475.09     12.58 o 
  -9   1   8     2887.59     2903.35     30.74 o 
  -8   1   8      302.08      300.00      7.51 o 
  -7   1   8     3702.14     3791.48     56.47 o 
  -6   1   8      799.98      816.09     20.52 o 
  -5   1   8     1228.15     1221.39     23.04 o 
  -4   1   8      762.76      784.35     27.60 o 
  -3   1   8     1604.34     1499.57     21.40 o 
  -2   1   8       12.63        9.37      3.59 o 
  -1   1   8     7538.92     7880.41     80.83 o 
   0   1   8     7071.18     7629.61     85.56 o 
   1   1   8     6435.34     6904.60    168.76 o 
   2   1   8      176.65      305.47     13.27 o 
   3   1   8     2426.32     2231.97     18.30 o 
   4   1   8        8.82        0.74      3.26 o 
   5   1   8       45.58       43.34      4.32 o 
   6   1   8     1087.72     1121.45     13.40 o 
   7   1   8        1.68       -6.56      5.12 o 
   8   1   8      417.08      419.33     13.64 o 
   9   1   8       54.50       56.68      8.20 o 
  10   1   8      555.85      624.92     18.22 o 
  11   1   8       21.50       -7.81     11.75 o 
  12   1   8        0.03      -19.37     12.68 o 
 -14   2   8       97.77       84.19     12.81 o 
 -13   2   8      528.01      528.81     21.58 o 
 -12   2   8      946.18      972.47     20.36 o 
 -11   2   8        1.64       -1.64      5.21 o 
 -10   2   8      391.22      387.84     11.22 o 
  -9   2   8     2604.16     2515.24     29.89 o 
  -8   2   8     2066.10     2069.58     27.34 o 
  -7   2   8     1599.64     1579.69     21.35 o 
  -6   2   8      844.68      846.73     12.47 o 
  -5   2   8     8192.54     8365.55     97.78 o 
  -4   2   8     4413.62     4207.21     48.08 o 
  -3   2   8     3924.50     4106.12     38.85 o 
  -2   2   8    15118.63    16515.12    210.43 o 
  -1   2   8    10336.70    11207.03     87.88 o 
   0   2   8     4439.05     4263.29     41.44 o 
   1   2   8     8079.21     7980.02     86.83 o 
   2   2   8      903.57      948.51     16.63 o 
   3   2   8     2423.82     2383.00     19.27 o 
   4   2   8     7998.20     7525.91     48.61 o 
   5   2   8      774.67      691.94      9.55 o 
   6   2   8      118.68      103.39      5.14 o 
   7   2   8     1874.42     1709.15     27.30 o 
   8   2   8     1711.77     1675.93     28.71 o 
   9   2   8      190.82      217.05     13.24 o 
  10   2   8       40.64       24.48      7.95 o 
  11   2   8      273.43      259.74     27.32 o 
  12   2   8      462.33      513.23     29.36 o 
 -14   3   8     1075.86     1138.78     32.57 o 
 -13   3   8       46.12       38.44      9.73 o 
 -12   3   8      237.00      225.49     11.35 o 
 -11   3   8     3883.91     3822.98     45.90 o 
 -10   3   8     3727.97     3724.50     42.27 o 
  -9   3   8      838.80      883.32     18.11 o 
  -8   3   8     2261.57     2169.81     25.95 o 
  -7   3   8     6743.72     6811.78     52.89 o 
  -6   3   8     5083.97     5041.77     48.11 o 
  -5   3   8     6197.88     6801.93     67.59 o 
  -4   3   8     2304.30     2350.34     27.82 o 
  -3   3   8    23279.90    23936.53    206.00 o 
  -2   3   8    23282.17    24136.09    306.77 o 
  -1   3   8      844.46      750.51     13.38 o 
   0   3   8      528.48      529.07     10.72 o 
   1   3   8    20179.95    21187.66    262.75 o 
   2   3   8    13136.89    12875.99    104.84 o 
   3   3   8     2019.18     1889.02     15.61 o 
   4   3   8     1106.07     1152.60     16.01 o 
   5   3   8     4711.60     4693.54     32.08 o 
   6   3   8     5263.12     5237.42     38.20 o 
   7   3   8      748.65      746.68     12.85 o 
   8   3   8      584.86      527.60     16.31 o 
   9   3   8     1543.58     1439.30     27.70 o 
  10   3   8     2392.92     2475.02     36.52 o 
  11   3   8     1014.71     1100.17     39.26 o 
  12   3   8        5.41       11.47     13.59 o 
 -14   4   8       60.48       96.68     34.76 o 
 -13   4   8      214.70      268.35     17.34 o 
 -12   4   8      136.37      147.96      9.86 o 
 -11   4   8        0.25       -4.82      5.36 o 
 -10   4   8      575.59      543.70     20.42 o 
  -9   4   8      293.06      288.48     16.04 o 
  -8   4   8     2097.30     2065.81     30.73 o 
  -7   4   8      140.82      148.10      7.21 o 
  -6   4   8      123.65      121.26      5.29 o 
  -5   4   8       49.46       37.88      3.99 o 
  -4   4   8     2342.00     2389.27     25.98 o 
  -3   4   8      779.09     1024.98     18.00 o 
  -2   4   8      238.87      314.27     11.84 o 
  -1   4   8     1389.69     1360.18     25.80 o 
   0   4   8     1760.77     1629.49     21.80 o 
   1   4   8     1753.91     1973.57     22.26 o 
   2   4   8       14.27        8.48      4.13 o 
   3   4   8     3168.30     3298.78     34.10 o 
   4   4   8     3909.65     3924.89     28.94 o 
   5   4   8     3698.17     3490.70     25.76 o 
   6   4   8      111.01      107.11      5.38 o 
   7   4   8      820.66      890.80     14.41 o 
   8   4   8      413.49      432.08     15.28 o 
   9   4   8       98.73       97.56     10.24 o 
  10   4   8        0.78       -2.86      7.35 o 
  11   4   8      103.33      105.37     17.38 o 
  12   4   8       95.69       85.04     24.96 o 
 -14   5   8      405.98      392.61     21.46 o 
 -13   5   8       15.71       11.01      9.46 o 
 -12   5   8      360.80      396.23     25.69 o 
 -11   5   8     1321.90     1338.94     26.13 o 
 -10   5   8     2135.84     2153.75     34.98 o 
  -9   5   8      150.26      186.83     15.66 o 
  -8   5   8      502.39      485.14     13.17 o 
  -7   5   8      675.71      703.46     14.29 o 
  -6   5   8     6836.81     6773.64     60.67 o 
  -5   5   8      445.58      420.16     23.31 o 
  -4   5   8     1307.10     1416.12     24.23 o 
  -3   5   8     2123.91     1950.59     29.73 o 
  -2   5   8    13319.84    13591.56    140.63 o 
  -1   5   8     2135.61     2524.59     27.15 o 
   0   5   8     3515.06     3757.38     36.89 o 
   1   5   8     9942.59    10168.89     92.32 o 
   2   5   8     8922.28     8729.34     54.78 o 
   3   5   8      869.50      815.81     11.38 o 
   4   5   8        0.53        7.96      3.74 o 
   5   5   8     3814.80     3602.29     27.81 o 
   6   5   8     2411.03     2292.70     26.50 o 
   7   5   8      997.20      918.97     15.25 o 
   8   5   8       24.17       17.72      7.32 o 
   9   5   8     1291.86     1255.64     29.97 o 
  10   5   8      860.69      823.56     24.81 o 
  11   5   8      138.37      122.25     18.44 o 
 -13   6   8     1343.56     1360.97     36.69 o 
 -12   6   8     1396.17     1415.94     36.38 o 
 -11   6   8       84.55       92.38      9.81 o 
 -10   6   8      415.14      414.76     15.18 o 
  -9   6   8     7175.81     6921.77     75.00 o 
  -8   6   8     3360.60     3406.30     42.52 o 
  -7   6   8     3398.58     3425.73     37.13 o 
  -6   6   8      464.14      429.41     13.66 o 
  -5   6   8    10141.55     9518.98    165.81 o 
  -4   6   8     2442.14     2427.98     37.98 o 
  -3   6   8     8522.04     8603.89     74.12 o 
  -2   6   8     7686.64     7998.57     77.83 o 
  -1   6   8    10389.44    10851.61    103.60 o 
   0   6   8     9315.44     9634.15    123.32 o 
   1   6   8    13382.46    13324.61     80.39 o 
   2   6   8     5554.29     5567.69     39.24 o 
   3   6   8     5816.44     5661.09     41.48 o 
   4   6   8     2755.05     2742.18     22.58 o 
   5   6   8     2864.87     2622.36     23.40 o 
   6   6   8     1074.36     1002.20     16.41 o 
   7   6   8     1475.01     1478.94     30.87 o 
   8   6   8     4886.49     4951.81     55.72 o 
   9   6   8      854.90      919.01     30.10 o 
  10   6   8        3.26        3.85     12.42 o 
  11   6   8      726.94      694.46     33.08 o 
 -13   7   8       28.30       32.30     11.35 o 
 -12   7   8       20.28       18.14      8.22 o 
 -11   7   8        2.14       14.41      7.71 o 
 -10   7   8      180.83      184.46     11.90 o 
  -9   7   8      135.32      148.39     10.40 o 
  -8   7   8      502.96      475.90     15.15 o 
  -7   7   8      844.23      870.83     21.98 o 
  -6   7   8     1829.53     1796.18     24.57 o 
  -5   7   8      794.69      869.87     34.23 o 
  -4   7   8      633.46      727.44     16.98 o 
  -3   7   8      276.79      211.06      9.04 o 
  -2   7   8     1531.60     1417.57     22.69 o 
  -1   7   8     2642.04     2630.32     27.38 o 
   0   7   8        7.59       22.27      3.76 o 
   1   7   8       16.60       22.08      4.05 o 
   2   7   8     7119.51     7341.35     52.40 o 
   3   7   8     1339.47     1273.36     15.52 o 
   4   7   8      675.77      611.59     10.76 o 
   5   7   8     1369.67     1422.61     17.87 o 
   6   7   8       64.52       92.97      5.90 o 
   7   7   8      407.30      432.76     12.34 o 
   8   7   8       63.46       77.33      9.09 o 
   9   7   8      247.13      308.65     23.15 o 
  10   7   8      124.82      123.41     15.18 o 
  11   7   8       54.36       75.69     16.65 o 
 -13   8   8     1119.17     1162.42     35.81 o 
 -12   8   8      612.84      620.59     25.98 o 
 -11   8   8     1109.12     1103.64     26.11 o 
 -10   8   8      233.85      237.44     15.21 o 
  -9   8   8     2478.12     2333.05     36.45 o 
  -8   8   8     2733.59     2663.79     38.58 o 
  -7   8   8     2969.71     2998.66     36.20 o 
  -6   8   8       20.76       30.80      6.02 o 
  -5   8   8     3367.84     3343.91     56.54 o 
  -4   8   8     5340.82     5349.15     52.74 o 
  -3   8   8       24.16       52.80      7.83 o 
  -2   8   8     2921.72     2876.60     37.42 o 
  -1   8   8     8660.75     8826.79     84.05 o 
   0   8   8     9396.27     9604.62     65.39 o 
   1   8   8     2739.07     2793.47     24.09 o 
   2   8   8       26.42       21.12      4.71 o 
   3   8   8     2489.69     2340.88     22.67 o 
   4   8   8     1758.24     1735.60     17.62 o 
   5   8   8      809.55      693.01     12.17 o 
   6   8   8      690.33      657.94     12.36 o 
   7   8   8      949.01      892.44     15.59 o 
   8   8   8      997.97      983.16     22.51 o 
   9   8   8      299.65      318.45     15.89 o 
  10   8   8       35.46       21.65     13.45 o 
  11   8   8      799.50      845.52     52.04 o 
 -13   9   8      919.72     1011.46     34.84 o 
 -12   9   8      712.13      703.36     28.48 o 
 -11   9   8      952.77      941.32     24.93 o 
 -10   9   8     1465.43     1480.38     41.59 o 
  -9   9   8        1.71        3.93      6.72 o 
  -8   9   8      424.32      392.49     17.95 o 
  -7   9   8     3276.51     3198.56     44.83 o 
  -6   9   8     9459.62     9531.86     87.12 o 
  -5   9   8      275.36      254.45     11.09 o 
  -4   9   8      193.18      180.12     10.01 o 
  -3   9   8     4277.84     3987.26     43.55 o 
  -2   9   8    13919.42    13705.25    103.41 o 
  -1   9   8     2519.81     2490.82     22.93 o 
   0   9   8      207.04      214.63      7.52 o 
   1   9   8     4205.06     4237.66     36.04 o 
   2   9   8    13998.58    13770.60     90.86 o 
   3   9   8      508.60      471.03     10.47 o 
   4   9   8      557.60      486.25     12.18 o 
   5   9   8     4178.50     4256.21     41.03 o 
   6   9   8     1826.66     1909.90     21.58 o 
   7   9   8      414.59      409.67     13.85 o 
   8   9   8        2.06      -10.19      7.13 o 
   9   9   8     1798.26     1783.01     50.14 o 
  10   9   8      858.05      907.66     37.58 o 
 -12  10   8       10.94       21.26     11.89 o 
 -11  10   8       46.21       59.08     11.53 o 
 -10  10   8      139.13      143.69     15.40 o 
  -9  10   8        3.72       20.63      8.83 o 
  -8  10   8        2.84       11.88     14.00 o 
  -7  10   8      404.65      408.32     14.95 o 
  -6  10   8       60.06       66.39      8.89 o 
  -5  10   8      449.42      449.26     14.35 o 
  -4  10   8     1986.31     1984.21     28.82 o 
  -3  10   8     2104.29     2102.75     27.20 o 
  -2  10   8      656.90      650.66     12.90 o 
  -1  10   8      107.52      108.78      5.87 o 
   0  10   8     2994.86     2865.52     24.10 o 
   1  10   8     2115.00     2137.76     22.39 o 
   2  10   8     1140.80     1042.99     20.75 o 
   3  10   8      920.06      869.24     13.96 o 
   4  10   8        8.85       21.00      4.66 o 
   5  10   8      141.31      179.11      8.17 o 
   6  10   8      225.20      218.23      9.07 o 
   7  10   8      515.42      477.23     16.96 o 
   8  10   8        2.64       35.16      8.78 o 
   9  10   8        3.32       24.31     15.76 o 
  10  10   8        0.35        4.51     13.00 o 
 -12  11   8      332.44      289.68     22.83 o 
 -11  11   8     1754.73     1799.31     47.31 o 
 -10  11   8     2223.48     2146.73     39.52 o 
  -9  11   8       11.10        7.17      7.83 o 
  -8  11   8      134.33      121.43     11.79 o 
  -7  11   8     4420.31     4344.13     51.01 o 
  -6  11   8     1920.18     1854.78     29.54 o 
  -5  11   8     1220.05     1215.66     23.19 o 
  -4  11   8     1658.54     1704.07     27.64 o 
  -3  11   8    11200.57    11148.14     91.48 o 
  -2  11   8     1290.47     1329.06     16.89 o 
  -1  11   8     5559.79     5344.58     37.20 o 
   0  11   8     7228.75     7190.21     53.06 o 
   1  11   8     1323.75     1335.17     18.73 o 
   2  11   8     7863.43     7576.57     60.12 o 
   3  11   8     5375.48     5042.62     43.82 o 
   4  11   8      341.48      351.13     12.89 o 
   5  11   8     1161.89     1160.27     16.39 o 
   6  11   8     1579.14     1582.64     21.34 o 
   7  11   8      595.07      617.03     19.88 o 
   8  11   8       40.95       33.26     11.32 o 
   9  11   8     1730.88     1763.32     49.77 o 
  10  11   8     1888.50     1925.89     53.38 o 
 -12  12   8      515.46      545.64     28.67 o 
 -11  12   8      330.92      336.54     31.07 o 
 -10  12   8      680.69      654.06     22.78 o 
  -9  12   8     1853.56     1801.21     36.14 o 
  -8  12   8     1488.54     1371.21     34.74 o 
  -7  12   8      229.89      244.86     15.17 o 
  -6  12   8       58.40       52.23     10.19 o 
  -5  12   8     3542.61     3533.57     44.73 o 
  -4  12   8     6455.77     6511.51     61.25 o 
  -3  12   8      126.33      163.95     10.46 o 
  -2  12   8      282.09      250.85      9.31 o 
  -1  12   8     3988.54     4020.22     32.12 o 
   0  12   8     4480.16     4365.96     40.50 o 
   1  12   8     1290.62     1229.54     18.70 o 
   2  12   8      237.09      253.51     10.01 o 
   3  12   8     3772.58     3775.82     36.58 o 
   4  12   8     1737.08     1739.40     25.16 o 
   5  12   8      216.73      240.72     11.24 o 
   6  12   8      159.94      139.99      8.72 o 
   7  12   8     1544.36     1570.43     33.43 o 
   8  12   8     1282.51     1394.42     46.76 o 
   9  12   8      397.23      433.97     30.63 o 
 -11  13   8        4.44       21.43     13.79 o 
 -10  13   8       12.81       33.64     13.58 o 
  -9  13   8       71.56       93.69     12.39 o 
  -8  13   8      122.91      139.70     13.35 o 
  -7  13   8      250.88      294.30     16.98 o 
  -6  13   8      109.56       96.30     11.56 o 
  -5  13   8       37.76        9.85      8.74 o 
  -4  13   8       64.79       68.24      9.48 o 
  -3  13   8      157.28      183.73     10.89 o 
  -2  13   8        3.33        7.18      6.13 o 
  -1  13   8     1326.88     1309.74     19.58 o 
   0  13   8      872.19      824.94     15.71 o 
   1  13   8      204.77      203.72      9.83 o 
   2  13   8      129.67      139.67      8.99 o 
   3  13   8        3.37        2.47      5.63 o 
   4  13   8      183.51      182.91     10.42 o 
   5  13   8      137.07      138.96     11.49 o 
   6  13   8      529.00      565.74     22.31 o 
   7  13   8       42.23       54.30     12.07 o 
   8  13   8      125.87       89.33     17.96 o 
   9  13   8       88.69       94.09     24.54 o 
 -11  14   8      188.45      214.45     21.84 o 
 -10  14   8       72.70       54.29     15.13 o 
  -9  14   8     1596.83     1579.29     40.24 o 
  -8  14   8     2119.28     2084.44     40.97 o 
  -7  14   8      218.78      244.76     17.48 o 
  -6  14   8      446.88      407.02     18.91 o 
  -5  14   8     1843.82     1789.61     34.42 o 
  -4  14   8     3321.35     3328.02     44.50 o 
  -3  14   8       47.78       64.73      8.59 o 
  -2  14   8       66.71       57.09      7.01 o 
  -1  14   8     2755.40     2860.21     31.51 o 
   0  14   8     6665.52     6598.10     55.41 o 
   1  14   8      145.55      142.43      8.99 o 
   2  14   8        8.51       17.57      6.23 o 
   3  14   8     2368.72     2389.75     28.33 o 
   4  14   8     2259.55     2244.23     27.58 o 
   5  14   8      259.12      269.64     14.82 o 
   6  14   8       10.08       -5.20     10.62 o 
   7  14   8     1666.51     1653.55     41.92 o 
   8  14   8      947.52      969.23     38.18 o 
 -10  15   8      856.33      844.00     61.11 o 
  -9  15   8      485.78      465.17     29.46 o 
  -8  15   8      142.43      130.48     25.60 o 
  -7  15   8     1215.73     1175.05     31.34 o 
  -6  15   8      841.22      797.48     25.73 o 
  -5  15   8     1502.18     1485.64     30.13 o 
  -4  15   8      967.17      947.54     24.25 o 
  -3  15   8      615.14      620.28     19.86 o 
  -2  15   8     1813.09     1734.81     30.50 o 
  -1  15   8     1032.34     1047.60     20.04 o 
   0  15   8      217.60      238.53     10.26 o 
   1  15   8     2056.15     2063.24     26.65 o 
   2  15   8      562.50      577.18     15.07 o 
   3  15   8     1141.26     1145.56     18.14 o 
   4  15   8      723.53      735.31     18.15 o 
   5  15   8      714.37      713.61     20.42 o 
   6  15   8     1323.21     1348.44     38.20 o 
   7  15   8      435.86      466.40     29.22 o 
   8  15   8       20.45       13.85     15.77 o 
  -9  16   8       94.27       60.15     16.33 o 
  -8  16   8       21.03       39.66     14.59 o 
  -7  16   8       10.39       14.76     10.73 o 
  -6  16   8       59.59       38.05     10.63 o 
  -5  16   8       99.01      127.83     13.35 o 
  -4  16   8        4.66        6.17      9.24 o 
  -3  16   8       56.28       64.60     10.89 o 
  -2  16   8      746.95      757.69     26.96 o 
  -1  16   8     1446.23     1479.22     24.45 o 
   0  16   8      287.26      301.08     13.48 o 
   1  16   8      439.34      415.80     13.70 o 
   2  16   8        1.78       -5.99      6.62 o 
   3  16   8       37.15       54.84      7.78 o 
   4  16   8      111.99      132.40     15.53 o 
   5  16   8      118.68      128.27     12.61 o 
   6  16   8      290.24      245.54     32.35 o 
   7  16   8       42.17       33.72     16.88 o 
  -9  17   8      514.27      515.57     44.65 o 
  -8  17   8      260.93      218.76     22.88 o 
  -7  17   8      813.29      801.32     30.35 o 
  -6  17   8     2224.95     2315.86     51.20 o 
  -5  17   8      231.74      217.98     18.59 o 
  -4  17   8      395.00      373.24     18.71 o 
  -3  17   8     1431.33     1493.90     34.80 o 
  -2  17   8     4367.87     4311.15     61.88 o 
  -1  17   8      241.61      218.04     11.78 o 
   0  17   8       17.23        8.21      9.56 o 
   1  17   8     3538.25     3583.53     54.14 o 
   2  17   8      772.93      803.74     16.10 o 
   3  17   8     1039.51     1049.81     30.33 o 
   4  17   8        6.31       -4.76     12.48 o 
   5  17   8     1284.54     1366.40     31.02 o 
   6  17   8     1760.35     1867.44     52.34 o 
  -8  18   8      278.71      271.24     35.85 o 
  -7  18   8        8.01        2.12     14.20 o 
  -6  18   8      124.41      130.33     21.37 o 
  -5  18   8     1139.22     1065.16     30.18 o 
  -4  18   8      950.63      878.82     31.70 o 
  -3  18   8      640.43      582.26     27.48 o 
  -2  18   8       61.81       64.25     13.56 o 
  -1  18   8     1157.85     1140.57     22.26 o 
   0  18   8      707.87      690.92     20.97 o 
   1  18   8       73.29       71.21      8.83 o 
   2  18   8       16.34       13.13      8.90 o 
   3  18   8      355.53      388.49     29.08 o 
   4  18   8     1619.14     1625.79     53.46 o 
   5  18   8      219.36      243.26     24.39 o 
  -7  19   8      123.13      120.03     22.24 o 
  -6  19   8      204.19      213.89     25.30 o 
  -5  19   8      169.18      208.70     23.85 o 
  -4  19   8       20.45       14.88     16.20 o 
  -3  19   8      259.91      299.39     26.01 o 
  -2  19   8      192.96      218.12     20.02 o 
  -1  19   8       35.22       37.78     10.31 o 
   0  19   8      173.12      158.20     13.26 o 
   1  19   8      872.51      954.90     34.78 o 
   2  19   8      461.76      543.43     28.34 o 
   3  19   8        8.39       15.82     10.23 o 
   4  19   8      162.26      127.93     19.41 o 
  -5  20   8     1640.94     1626.48     48.89 o 
  -4  20   8      835.38      865.21     33.28 o 
  -3  20   8      485.50      507.81     39.80 o 
  -2  20   8      399.95      445.72     23.08 o 
  -1  20   8     1940.14     1987.81     53.06 o 
   0  20   8     1641.33     1677.45     38.29 o 
   1  20   8      766.38      830.28     24.56 o 
   2  20   8      338.19      353.59     23.17 o 
   3  20   8      948.15      984.24     82.51 o 
  -2  21   8      437.42      490.21     31.78 o 
  -1  21   8      185.26      203.65     21.23 o 
   0  21   8        4.86        6.29     13.37 o 
 -14   1   9      393.89      375.64     20.10 o 
 -13   1   9       72.26       62.52     20.53 o 
 -12   1   9     1151.61     1211.86     23.64 o 
 -11   1   9     4391.77     4396.43     45.16 o 
 -10   1   9      189.75      194.55      8.33 o 
  -9   1   9      311.99      347.93      8.88 o 
  -8   1   9     2748.78     2742.32     31.84 o 
  -7   1   9    10815.69    10931.59    129.89 o 
  -6   1   9     9396.15     9571.92    112.58 o 
  -5   1   9      441.33      465.95     13.73 o 
  -4   1   9      681.22      653.48     24.71 o 
  -3   1   9    17819.03    18204.67    203.20 o 
  -2   1   9     8554.88     8485.55     88.82 o 
  -1   1   9       15.93       53.40      4.60 o 
   0   1   9    12023.59    13059.58    114.89 o 
   1   1   9    14768.03    14525.80    117.50 o 
   2   1   9     7695.03     7901.35     61.30 o 
   3   1   9      125.37       65.07      3.68 o 
   4   1   9     1318.31     1287.20     13.58 o 
   5   1   9     3573.67     3495.71     24.03 o 
   6   1   9      867.41      833.23     11.89 o 
   7   1   9       58.65       48.62      4.35 o 
   8   1   9     1361.36     1258.99     22.87 o 
   9   1   9     1812.30     1778.17     33.97 o 
  10   1   9      849.30      879.24     23.41 o 
  11   1   9       94.75      104.06     17.73 o 
 -14   2   9      883.49      935.83     28.32 o 
 -13   2   9     1389.20     1440.53     33.54 o 
 -12   2   9      329.43      322.65     14.46 o 
 -11   2   9        3.59       -7.95      5.52 o 
 -10   2   9     3026.06     2977.84     32.77 o 
  -9   2   9     4147.52     4081.06     42.03 o 
  -8   2   9     1939.65     1965.94     28.00 o 
  -7   2   9        0.09        7.41      3.66 o 
  -6   2   9    11312.08    10938.70    126.67 o 
  -5   2   9     4873.64     4774.89     48.66 o 
  -4   2   9     3000.17     3121.98     44.21 o 
  -3   2   9       98.12      109.00      4.89 o 
  -2   2   9     9947.89    10064.98    185.59 o 
  -1   2   9     7361.71     7469.00     67.93 o 
   0   2   9    14930.83    14673.45    162.59 o 
   1   2   9       47.17       76.47      4.22 o 
   2   2   9     9232.62     9452.78     79.27 o 
   3   2   9     9142.23     8923.11     67.53 o 
   4   2   9    11634.06    10998.79     68.29 o 
   5   2   9     1605.44     1556.08     13.82 o 
   6   2   9     1359.90     1363.49     22.64 o 
   7   2   9     4680.33     4698.69     35.35 o 
   8   2   9     1626.85     1652.82     28.72 o 
   9   2   9        4.12        1.22      6.81 o 
  10   2   9      263.04      221.06     13.05 o 
  11   2   9     1602.49     1631.99     48.50 o 
 -14   3   9        8.74       -2.90      8.98 o 
 -13   3   9       23.95       21.80     17.45 o 
 -12   3   9      115.98      103.50      8.49 o 
 -11   3   9       47.55       59.32      6.89 o 
 -10   3   9      323.50      325.10     11.25 o 
  -9   3   9       46.90       54.62      7.21 o 
  -8   3   9     4394.55     4455.71     40.25 o 
  -7   3   9        0.38        1.85      4.19 o 
  -6   3   9      383.94      406.74     10.84 o 
  -5   3   9     1364.32     1310.50     28.59 o 
  -4   3   9      427.73      507.08      8.47 o 
  -3   3   9      372.06      431.13      8.66 o 
  -2   3   9     1426.38     1782.30     27.60 o 
  -1   3   9        7.07        5.12      6.56 o 
   0   3   9      672.72      778.05     31.35 o 
   1   3   9     1805.65     1974.54     25.15 o 
   2   3   9     4453.81     4243.73     29.23 o 
   3   3   9       78.83       60.71      3.98 o 
   4   3   9      519.25      474.00      8.53 o 
   5   3   9      274.29      249.26      9.85 o 
   6   3   9      402.23      350.70      8.41 o 
   7   3   9       48.54       37.24      5.06 o 
   8   3   9       35.42       21.60      6.34 o 
   9   3   9      144.21      156.75     11.68 o 
  10   3   9       61.75       68.68      9.20 o 
  11   3   9       91.45       68.31     21.15 o 
 -14   4   9     1097.13     1167.96     32.72 o 
 -13   4   9      440.45      458.39     20.32 o 
 -12   4   9     1248.96     1292.88     24.36 o 
 -11   4   9      151.59      156.06      9.95 o 
 -10   4   9     3710.71     3694.58     55.64 o 
  -9   4   9     3326.45     3306.37     37.31 o 
  -8   4   9     6459.17     6399.65     62.19 o 
  -7   4   9       92.45       80.18      5.54 o 
  -6   4   9      297.28      282.12      7.13 o 
  -5   4   9    13906.19    14369.98    115.41 o 
  -4   4   9     7246.60     7732.65     65.43 o 
  -3   4   9     1140.00     1313.84     21.70 o 
  -2   4   9     1955.03     1945.52     23.59 o 
  -1   4   9    16564.50    16871.30    133.75 o 
   0   4   9     4529.96     4586.84     54.75 o 
   1   4   9      503.12      476.60     11.32 o 
   2   4   9     6225.43     6376.58     41.64 o 
   3   4   9    16776.47    16405.76    103.54 o 
   4   4   9      747.40      664.16      9.77 o 
   5   4   9      240.63      242.94      7.49 o 
   6   4   9      680.32      680.53     11.20 o 
   7   4   9     5017.16     4978.39     41.18 o 
   8   4   9     1654.81     1623.32     25.30 o 
   9   4   9      202.46      229.44     13.82 o 
  10   4   9      831.48      740.70     21.81 o 
  11   4   9      843.35      798.89     34.98 o 
 -14   5   9       50.38       56.37     19.35 o 
 -13   5   9        3.03       -2.96      8.63 o 
 -12   5   9      378.49      362.48     15.45 o 
 -11   5   9     1515.01     1531.57     27.70 o 
 -10   5   9     2402.90     2379.88     34.70 o 
  -9   5   9       66.17       46.91      6.81 o 
  -8   5   9      193.67      192.24      8.77 o 
  -7   5   9     9417.48     9267.91     80.53 o 
  -6   5   9      820.56      843.88     14.38 o 
  -5   5   9      264.18      294.05     10.26 o 
  -4   5   9     2534.20     2577.92     31.30 o 
  -3   5   9     5641.20     5608.87    108.47 o 
  -2   5   9     3741.12     3766.01     40.60 o 
  -1   5   9      702.96      855.62     14.25 o 
   0   5   9     2004.43     2079.30     24.36 o 
   1   5   9     2540.08     2384.52     37.58 o 
   2   5   9     2845.94     2908.53     21.74 o 
   3   5   9      468.29      480.11      8.79 o 
   4   5   9     3889.39     3906.78     29.19 o 
   5   5   9     1107.72     1146.43     13.66 o 
   6   5   9     3131.53     3123.75     28.25 o 
   7   5   9        0.33       -8.32      4.16 o 
   8   5   9      174.93      159.12     11.01 o 
   9   5   9     1057.88     1086.41     56.86 o 
  10   5   9      544.37      620.28     22.36 o 
  11   5   9       23.22        7.36     13.38 o 
 -13   6   9      138.82      149.74     23.87 o 
 -12   6   9      123.18      128.86     11.21 o 
 -11   6   9      218.39      223.89     12.96 o 
 -10   6   9      344.30      321.64     13.97 o 
  -9   6   9     1838.18     1864.90     42.35 o 
  -8   6   9     1626.16     1591.22     24.28 o 
  -7   6   9       57.77       59.30      6.09 o 
  -6   6   9      264.30      237.72      9.58 o 
  -5   6   9     2346.49     2416.95     31.99 o 
  -4   6   9      180.89      213.67     12.55 o 
  -3   6   9       77.86       93.96      6.24 o 
  -2   6   9     2212.89     2297.14     34.16 o 
  -1   6   9     7878.81     8342.92     93.32 o 
   0   6   9      140.22      153.18      5.98 o 
   1   6   9     1425.25     1516.65     17.42 o 
   2   6   9       43.69       46.62      4.04 o 
   3   6   9     1782.13     1735.28     22.23 o 
   4   6   9     3755.89     3484.70     29.26 o 
   5   6   9        6.83       13.47      3.79 o 
   6   6   9      368.35      331.29      9.39 o 
   7   6   9       66.04       71.35      8.85 o 
   8   6   9       68.36       96.72     12.68 o 
   9   6   9      286.53      309.95     18.74 o 
  10   6   9       46.38       22.37     11.48 o 
  11   6   9      182.17      155.10     19.92 o 
 -13   7   9        0.17        3.42      9.49 o 
 -12   7   9     2058.95     2060.51     36.56 o 
 -11   7   9     3342.41     3315.71     47.27 o 
 -10   7   9     1147.05     1131.79     29.66 o 
  -9   7   9      235.86      247.31     14.57 o 
  -8   7   9     3535.46     3496.04     39.79 o 
  -7   7   9     7178.32     7084.25     82.46 o 
  -6   7   9     1400.10     1445.98     31.38 o 
  -5   7   9     1743.87     1764.04     39.30 o 
  -4   7   9    12321.20    12094.05    116.24 o 
  -3   7   9     6786.42     6988.08     63.96 o 
  -2   7   9     3264.63     3059.50     54.11 o 
  -1   7   9      261.92      299.41      9.12 o 
   0   7   9    18105.63    18960.28    112.08 o 
   1   7   9     9896.18     9913.12     67.27 o 
   2   7   9    12942.47    12904.04     80.10 o 
   3   7   9     2118.92     1995.96     19.09 o 
   4   7   9     3292.93     3245.98     26.38 o 
   5   7   9     5160.52     5111.47     43.87 o 
   6   7   9     6863.42     6596.89     50.29 o 
   7   7   9        2.23       -2.76      5.63 o 
   8   7   9      513.35      474.32     18.94 o 
   9   7   9     1876.03     1877.98     32.44 o 
  10   7   9     1513.50     1563.88     47.90 o 
  11   7   9       26.24       74.01     17.07 o 
 -13   8   9      513.27      501.45     24.47 o 
 -12   8   9      461.99      496.71     23.47 o 
 -11   8   9       77.34       91.25     12.32 o 
 -10   8   9      787.62      785.56     21.06 o 
  -9   8   9      788.31      748.82     19.79 o 
  -8   8   9     1441.26     1495.38     24.42 o 
  -7   8   9       91.70       85.13      7.90 o 
  -6   8   9     2106.32     2048.43     27.68 o 
  -5   8   9     1492.66     1506.57     22.93 o 
  -4   8   9     6648.42     6399.19     61.02 o 
  -3   8   9      116.16       86.09      7.37 o 
  -2   8   9      885.37      829.70     18.34 o 
  -1   8   9    11425.40    11411.38     76.02 o 
   0   8   9      948.25      943.96     12.06 o 
   1   8   9       49.51       48.91      4.94 o 
   2   8   9      168.82      133.80      6.93 o 
   3   8   9     8221.52     8088.23     57.49 o 
   4   8   9       49.99       62.02      4.84 o 
   5   8   9       17.81       31.59      4.51 o 
   6   8   9     1372.29     1379.07     18.03 o 
   7   8   9     2106.55     2133.57     25.83 o 
   8   8   9      379.11      416.09     14.60 o 
   9   8   9      179.53      210.31     14.50 o 
  10   8   9       38.62       37.59     14.68 o 
  11   8   9      250.81      230.20     33.29 o 
 -13   9   9      185.83      192.06     21.20 o 
 -12   9   9      231.62      211.12     18.41 o 
 -11   9   9       43.20       55.50      9.78 o 
 -10   9   9     1156.44     1244.46     31.48 o 
  -9   9   9       54.29       44.08      8.47 o 
  -8   9   9      610.09      631.03     18.63 o 
  -7   9   9      351.86      369.97     13.74 o 
  -6   9   9      663.61      649.19     16.83 o 
  -5   9   9      356.67      304.31     11.89 o 
  -4   9   9      350.78      401.77     13.52 o 
  -3   9   9        5.23       10.74      9.07 o 
  -2   9   9        3.69        5.04      8.05 o 
  -1   9   9      152.77      146.58      6.32 o 
   0   9   9      118.79      125.63      6.01 o 
   1   9   9     8669.02     8519.22     56.78 o 
   2   9   9      163.85      158.04      7.54 o 
   3   9   9      156.63      148.25      6.88 o 
   4   9   9       23.61       24.27      4.63 o 
   5   9   9     1797.15     1731.95     20.03 o 
   6   9   9       22.62       18.12      5.27 o 
   7   9   9      216.22      224.95     10.62 o 
   8   9   9       84.20       67.47      9.63 o 
   9   9   9      241.12      231.34     20.02 o 
  10   9   9       64.96       48.57     15.41 o 
 -12  10   9      257.01      242.49     20.34 o 
 -11  10   9       50.27       53.70     10.15 o 
 -10  10   9      741.75      701.29     25.68 o 
  -9  10   9     5435.95     5348.85     67.05 o 
  -8  10   9     2081.05     2060.92     31.50 o 
  -7  10   9      462.49      452.83     15.28 o 
  -6  10   9     3615.44     3507.24     42.21 o 
  -5  10   9     2716.45     2764.25     35.74 o 
  -4  10   9     5539.96     5632.50     72.24 o 
  -3  10   9        8.99       17.94      6.12 o 
  -2  10   9     4816.07     4758.08     37.72 o 
  -1  10   9     8831.97     8703.38     54.37 o 
   0  10   9     7032.75     6772.20     44.88 o 
   1  10   9      276.62      284.10      8.62 o 
   2  10   9      580.68      639.52     13.00 o 
   3  10   9     4379.74     4381.74     39.08 o 
   4  10   9     3234.44     3246.77     29.62 o 
   5  10   9       61.97       45.96      5.45 o 
   6  10   9      622.07      598.55     13.59 o 
   7  10   9      737.07      753.81     20.55 o 
   8  10   9     1405.92     1531.40     29.39 o 
   9  10   9        0.84       -5.97     10.60 o 
  10  10   9      643.37      613.25     65.46 o 
 -12  11   9      117.56      126.64     17.23 o 
 -11  11   9      367.60      361.73     33.82 o 
 -10  11   9      131.89      162.85     17.36 o 
  -9  11   9        1.22        3.49      7.49 o 
  -8  11   9     1526.81     1437.40     30.13 o 
  -7  11   9     1458.57     1369.52     25.51 o 
  -6  11   9      323.21      310.07     14.02 o 
  -5  11   9       53.11       35.57      8.37 o 
  -4  11   9     1395.09     1345.58     24.70 o 
  -3  11   9     2204.80     2056.31     27.72 o 
  -2  11   9      359.08      327.84     10.57 o 
  -1  11   9      775.43      755.54     12.68 o 
   0  11   9     1010.97      979.87     14.30 o 
   1  11   9     1308.96     1289.52     18.53 o 
   2  11   9      991.21     1020.37     18.02 o 
   3  11   9      197.05      173.92      8.56 o 
   4  11   9     1329.04     1345.57     26.41 o 
   5  11   9     1259.84     1403.07     30.43 o 
   6  11   9      529.71      564.24     14.22 o 
   7  11   9      267.32      279.17     16.77 o 
   8  11   9      328.98      350.23     19.87 o 
   9  11   9      300.93      415.59    103.08 o 
  10  11   9      308.61      384.52     38.68 o 
 -12  12   9       28.26       26.04     13.26 o 
 -11  12   9      137.63      128.36     18.40 o 
 -10  12   9     1328.94     1285.64     30.93 o 
  -9  12   9     1887.05     1850.81     57.79 o 
  -8  12   9      357.59      366.64     17.92 o 
  -7  12   9      187.84      215.91     13.54 o 
  -6  12   9     1508.87     1506.78     27.59 o 
  -5  12   9     1519.77     1545.77     27.87 o 
  -4  12   9      702.51      755.10     18.04 o 
  -3  12   9       23.90       39.27      7.63 o 
  -2  12   9      856.75      891.90     14.31 o 
  -1  12   9      305.39      307.78      9.94 o 
   0  12   9      262.54      272.03      9.40 o 
   1  12   9      166.10      135.16      8.15 o 
   2  12   9     2228.55     2316.13     26.89 o 
   3  12   9     1129.41     1106.55     18.36 o 
   4  12   9     1495.88     1481.78     28.38 o 
   5  12   9      123.47      137.61      9.51 o 
   6  12   9      441.15      441.35     13.50 o 
   7  12   9      123.23       97.88     13.10 o 
   8  12   9      859.03      907.33     36.74 o 
   9  12   9      179.23      172.23     21.77 o 
 -11  13   9     1060.95     1072.98     38.73 o 
 -10  13   9     1692.45     1677.41     47.21 o 
  -9  13   9      299.02      269.21     17.28 o 
  -8  13   9     1584.90     1535.04     33.48 o 
  -7  13   9     1282.52     1289.93     30.25 o 
  -6  13   9     2877.98     2921.46     46.32 o 
  -5  13   9       10.02       12.76      8.12 o 
  -4  13   9     1344.28     1316.44     26.14 o 
  -3  13   9    11208.87    10927.30    102.10 o 
  -2  13   9     1659.33     1645.70     25.53 o 
  -1  13   9        2.72       12.26      5.37 o 
   0  13   9     1027.82     1063.15     17.63 o 
   1  13   9     8931.73     8942.20     70.51 o 
   2  13   9     1136.56     1086.53     18.55 o 
   3  13   9      242.57      218.06      9.90 o 
   4  13   9      778.33      770.55     17.80 o 
   5  13   9     4457.17     4478.10     47.55 o 
   6  13   9      717.93      692.79     17.21 o 
   7  13   9      231.54      234.23     20.19 o 
   8  13   9     1024.21     1023.10     39.64 o 
   9  13   9     1181.40     1183.48     41.50 o 
 -11  14   9      105.83      128.26     19.14 o 
 -10  14   9      185.38      178.90     20.11 o 
  -9  14   9      399.71      380.37     23.13 o 
  -8  14   9        7.95       16.80      9.63 o 
  -7  14   9        5.18       -4.08      8.65 o 
  -6  14   9       37.51       24.43      9.98 o 
  -5  14   9     1372.02     1350.32     28.02 o 
  -4  14   9      638.08      590.68     19.35 o 
  -3  14   9       96.95       97.83      9.41 o 
  -2  14   9      162.41      156.91     12.57 o 
  -1  14   9      452.88      461.18     13.00 o 
   0  14   9      699.17      726.31     15.38 o 
   1  14   9       67.95       59.53      7.26 o 
   2  14   9      373.03      356.07     12.34 o 
   3  14   9        1.25        9.69      6.44 o 
   4  14   9     1282.18     1354.44     21.36 o 
   5  14   9      441.23      443.24     15.07 o 
   6  14   9       28.26       32.39     11.69 o 
   7  14   9      182.48      172.76     21.87 o 
   8  14   9      224.96      201.14     24.70 o 
 -10  15   9      173.01      174.06     20.29 o 
  -9  15   9       17.41       27.47     13.49 o 
  -8  15   9      573.54      553.11     22.81 o 
  -7  15   9     2134.38     2099.07     43.62 o 
  -6  15   9     1168.89     1204.09     31.00 o 
  -5  15   9      157.37      145.97     12.99 o 
  -4  15   9      618.72      554.90     19.67 o 
  -3  15   9      400.44      429.00     17.45 o 
  -2  15   9     1478.37     1515.44     31.96 o 
  -1  15   9        0.38        2.10      7.32 o 
   0  15   9     1440.70     1487.96     21.76 o 
   1  15   9     2143.35     2137.42     27.19 o 
   2  15   9     1955.70     1949.28     26.88 o 
   3  15   9       51.60       51.95      7.79 o 
   4  15   9      129.76      120.02      8.85 o 
   5  15   9     1052.08     1077.56     21.97 o 
   6  15   9      864.41      816.65     36.74 o 
   7  15   9        1.11      -10.59     14.39 o 
   8  15   9       68.76       31.27     17.22 o 
  -9  16   9     1236.56     1235.17     43.14 o 
  -8  16   9     1260.33     1196.57     41.82 o 
  -7  16   9       22.87       27.06     13.07 o 
  -6  16   9     1035.70      980.31     26.32 o 
  -5  16   9     3701.61     3644.21     50.57 o 
  -4  16   9      271.40      244.21     15.43 o 
  -3  16   9       63.51       61.95     11.91 o 
  -2  16   9     2286.49     2228.29     41.00 o 
  -1  16   9     4196.38     4148.51     49.03 o 
   0  16   9     1543.44     1521.06     25.34 o 
   1  16   9        1.38       -4.17      6.91 o 
   2  16   9     2528.66     2544.74     30.75 o 
   3  16   9     1471.74     1472.50     23.17 o 
   4  16   9     3169.24     3206.56     41.53 o 
   5  16   9      271.70      297.35     18.05 o 
   6  16   9      402.90      349.06     26.87 o 
   7  16   9      942.06      934.95     43.99 o 
  -9  17   9        1.88        8.95     13.41 o 
  -8  17   9       61.13       54.23     24.52 o 
  -7  17   9      134.94      101.00     18.12 o 
  -6  17   9       78.40       87.59     22.70 o 
  -5  17   9       44.96       27.02     12.66 o 
  -4  17   9       37.63       36.81     10.83 o 
  -3  17   9      439.19      412.59     21.87 o 
  -2  17   9      168.54      149.83     15.62 o 
  -1  17   9       90.13       65.70      8.67 o 
   0  17   9        0.63       -7.55      9.32 o 
   1  17   9      545.34      601.20     17.65 o 
   2  17   9        8.96       -4.21      8.15 o 
   3  17   9        0.70       -2.68      7.76 o 
   4  17   9       98.37      111.23     18.70 o 
   5  17   9      335.23      375.64     27.20 o 
   6  17   9       65.44      117.12     19.66 o 
  -8  18   9      475.98      480.81     42.32 o 
  -7  18   9        0.13       18.67     16.21 o 
  -6  18   9       50.47       73.78     18.92 o 
  -5  18   9     1207.19     1159.24     37.43 o 
  -4  18   9       76.15       66.91     17.32 o 
  -3  18   9        9.65      -13.05     11.04 o 
  -2  18   9      528.42      532.77     41.89 o 
  -1  18   9     1085.90     1075.30     27.53 o 
   0  18   9      732.32      724.60     22.40 o 
   1  18   9       10.65       -5.84     11.20 o 
   2  18   9      850.79      876.69     18.35 o 
   3  18   9     1536.05     1560.06     39.32 o 
   4  18   9      368.42      373.78     26.20 o 
   5  18   9       61.35       71.13     17.65 o 
  -6  19   9      842.21      802.31     39.32 o 
  -5  19   9       12.00       15.53     16.12 o 
  -4  19   9      893.07      866.82     37.84 o 
  -3  19   9      677.10      672.80     34.03 o 
  -2  19   9     1652.86     1687.13     45.51 o 
  -1  19   9        8.63       18.55     11.81 o 
   0  19   9      753.87      776.00     19.94 o 
   1  19   9     1274.19     1379.56     25.35 o 
   2  19   9     1367.21     1388.44     94.31 o 
   3  19   9        0.81      -18.45      9.63 o 
   4  19   9      135.00      141.51     25.79 o 
  -5  20   9       14.14        3.75     12.77 o 
  -4  20   9        8.29        7.11     13.23 o 
  -3  20   9       11.38       17.14     12.71 o 
  -2  20   9      128.25      147.49     16.67 o 
  -1  20   9      160.00      171.64     16.40 o 
   0  20   9       17.65       16.25     11.50 o 
   1  20   9        1.61        9.09      9.77 o 
   2  20   9       16.28       10.09     11.84 o 
  -1  21   9       55.66       83.55     17.27 o 
 -14   0  10      669.84      726.80     33.44 o 
 -13   0  10     1377.62     1443.42     88.92 o 
 -12   0  10        7.88       -9.51      7.69 o 
 -11   0  10     4119.65     4011.63     73.76 o 
 -10   0  10      365.05      349.38     13.22 o 
  -9   0  10    12583.15    12374.43    138.76 o 
  -8   0  10     2019.34     2182.31     49.84 o 
  -7   0  10     1791.55     1763.05     40.94 o 
  -6   0  10     5984.16     5816.13     90.26 o 
  -5   0  10    14306.97    14632.24    195.82 o 
  -4   0  10     9635.00    11128.37    209.54 o 
  -3   0  10      107.30      153.31      6.20 o 
  -2   0  10    34617.52    35973.54    633.54 o 
  -1   0  10    22858.37    23072.54    385.84 o 
   0   0  10      705.55      576.58     13.14 o 
   1   0  10       21.27        0.81      4.15 o 
   2   0  10    14640.23    15174.89    101.10 o 
   3   0  10     6142.98     5939.00     95.26 o 
   4   0  10     2462.52     2325.73     26.63 o 
   5   0  10      602.09      561.31     12.48 o 
   6   0  10     6719.94     6655.53     63.78 o 
   7   0  10     2613.22     2578.17     32.06 o 
   8   0  10     2438.77     2503.12     39.78 o 
   9   0  10      572.40      544.50     23.81 o 
  10   0  10     2389.65     2434.25     51.56 o 
  11   0  10      966.65     1009.88     53.90 o 
 -14   1  10        5.35       14.49      8.99 o 
 -13   1  10        5.77        6.42      7.34 o 
 -12   1  10     1819.10     1871.24     26.40 o 
 -11   1  10      152.14      172.50     12.37 o 
 -10   1  10      581.02      618.62     12.22 o 
  -9   1  10        1.15        1.20      3.95 o 
  -8   1  10     1415.58     1443.86     27.72 o 
  -7   1  10       12.25       11.28      6.33 o 
  -6   1  10     1491.54     1627.24     29.60 o 
  -5   1  10     1330.39     1372.44     24.44 o 
  -4   1  10     2776.15     2790.32     33.48 o 
  -3   1  10      465.56      440.39      7.16 o 
  -2   1  10     3172.31     3340.76     68.08 o 
  -1   1  10       59.97       52.74      5.41 o 
   0   1  10      450.28      452.79     23.41 o 
   1   1  10     3287.98     3402.78     27.38 o 
   2   1  10      115.97       90.32      3.50 o 
   3   1  10     2313.28     2287.08     21.82 o 
   4   1  10      272.64      248.03      7.42 o 
   5   1  10      553.56      567.74      8.45 o 
   6   1  10       34.42       21.34      4.38 o 
   7   1  10       70.10       54.37      5.06 o 
   8   1  10       24.48       21.87      5.97 o 
   9   1  10      798.98      835.73     20.09 o 
  10   1  10        8.96        0.45      7.46 o 
  11   1  10       25.15        6.01     12.72 o 
 -14   2  10      424.25      442.39     21.60 o 
 -13   2  10      394.40      400.53     17.71 o 
 -12   2  10       92.08       84.95      7.94 o 
 -11   2  10      833.63      795.40     17.35 o 
 -10   2  10     2861.25     2863.69     31.40 o 
  -9   2  10      852.46      842.78     13.30 o 
  -8   2  10      171.43      157.10      8.09 o 
  -7   2  10      961.53      949.09     12.63 o 
  -6   2  10     5287.15     5210.34     61.16 o 
  -5   2  10     6868.69     7245.08     70.10 o 
  -4   2  10     2474.12     2524.25     29.22 o 
  -3   2  10      457.63      467.97      8.83 o 
  -2   2  10    18655.02    20282.89    231.69 o 
  -1   2  10     5984.01     5989.05     56.38 o 
   0   2  10     6118.15     6204.49     58.65 o 
   1   2  10      122.71      132.58      6.72 o 
   2   2  10     1484.49     1541.74     12.87 o 
   3   2  10     3925.96     4002.39     30.38 o 
   4   2  10      182.79      170.45      5.49 o 
   5   2  10     1807.38     1807.43     15.63 o 
   6   2  10     2587.65     2467.00     23.42 o 
   7   2  10     2908.46     2912.23     25.62 o 
   8   2  10      830.29      858.70     17.04 o 
   9   2  10       76.61       34.47      7.89 o 
  10   2  10      389.42      371.94     20.15 o 
  11   2  10      414.04      474.80     28.37 o 
 -14   3  10        1.63       -5.13      8.42 o 
 -13   3  10      469.88      483.63     19.61 o 
 -12   3  10     3434.09     3399.59     39.43 o 
 -11   3  10     2684.52     2677.67     32.19 o 
 -10   3  10     1194.56     1224.43     19.81 o 
  -9   3  10     1277.45     1251.57     18.59 o 
  -8   3  10     5871.08     5874.41     57.40 o 
  -7   3  10     3388.06     3256.87     39.24 o 
  -6   3  10     6054.92     6383.49     56.38 o 
  -5   3  10     5358.73     5520.50     46.02 o 
  -4   3  10    22844.70    23743.07    199.90 o 
  -3   3  10    12533.60    13051.94    159.72 o 
  -2   3  10     5147.00     5497.44     66.27 o 
  -1   3  10     5905.58     6266.58     59.38 o 
   0   3  10     5377.01     5014.25     62.71 o 
   1   3  10    15944.12    16064.14    142.85 o 
   2   3  10     2924.16     2477.32     19.81 o 
   3   3  10      808.84      959.42     11.80 o 
   4   3  10     3817.18     3902.65     26.61 o 
   5   3  10     6774.64     6635.34     40.73 o 
   6   3  10      904.63      919.52     13.04 o 
   7   3  10      269.81      212.13      7.37 o 
   8   3  10     2881.19     2824.70     32.15 o 
   9   3  10     2074.96     2099.69     35.01 o 
  10   3  10      458.12      559.33     21.07 o 
  11   3  10       15.92       20.28     15.85 o 
 -14   4  10       16.30        9.01      9.44 o 
 -13   4  10      569.03      579.06     21.59 o 
 -12   4  10       48.44       51.81      7.66 o 
 -11   4  10      370.23      361.59     12.85 o 
 -10   4  10      176.72      200.78      9.88 o 
  -9   4  10      741.31      769.07     15.06 o 
  -8   4  10      559.05      558.20     17.65 o 
  -7   4  10        8.78       15.74      3.99 o 
  -6   4  10      463.58      390.84      7.98 o 
  -5   4  10     3726.71     3684.92     35.52 o 
  -4   4  10      430.52      448.14     10.46 o 
  -3   4  10      270.30      260.92     10.69 o 
  -2   4  10     1640.36     1688.18     21.78 o 
  -1   4  10     4156.67     4397.51     45.84 o 
   0   4  10      239.99      237.76      8.36 o 
   1   4  10       56.53       64.92      4.11 o 
   2   4  10     4224.58     4214.02     30.15 o 
   3   4  10     1853.73     1883.16     19.95 o 
   4   4  10     1307.98     1237.14     12.75 o 
   5   4  10       21.93       20.99      3.38 o 
   6   4  10      207.40      215.20      7.42 o 
   7   4  10      208.28      248.09      7.67 o 
   8   4  10      283.23      301.80     11.80 o 
   9   4  10       18.49       17.42     11.43 o 
  10   4  10      409.83      421.40     18.64 o 
  11   4  10      221.24      228.06     22.48 o 
 -14   5  10       95.62       79.81     12.65 o 
 -13   5  10      243.19      228.55     16.57 o 
 -12   5  10      110.56      110.45     15.36 o 
 -11   5  10     1589.06     1655.34     42.28 o 
 -10   5  10       45.70       54.43     13.78 o 
  -9   5  10     1191.90     1190.47     21.47 o 
  -8   5  10     1251.18     1240.06     19.07 o 
  -7   5  10     5772.58     5516.51     52.06 o 
  -6   5  10      214.34      222.44      8.68 o 
  -5   5  10     1568.66     1602.09     23.27 o 
  -4   5  10     2822.95     3135.87     36.72 o 
  -3   5  10     7792.99     7906.02     89.37 o 
  -2   5  10     3540.86     3855.21     41.66 o 
  -1   5  10      333.30      451.92     10.61 o 
   0   5  10     5349.48     4949.19     63.83 o 
   1   5  10     5140.24     4900.77     35.85 o 
   2   5  10      208.05      125.10      5.09 o 
   3   5  10        3.27       21.25      3.91 o 
   4   5  10     2744.73     2741.70     21.91 o 
   5   5  10     1973.58     1970.48     17.57 o 
   6   5  10      333.68      348.61     10.77 o 
   7   5  10       60.73       55.24      4.95 o 
   8   5  10     1703.49     1639.44     25.51 o 
   9   5  10     1192.58     1211.68     25.50 o 
  10   5  10      874.99      955.04     31.74 o 
  11   5  10        1.93      -21.70     11.70 o 
 -14   6  10     1511.19     1610.33     41.78 o 
 -13   6  10      877.69      871.99     51.24 o 
 -12   6  10       61.08       47.09      8.74 o 
 -11   6  10       14.31       22.51      6.98 o 
 -10   6  10     5258.52     5106.76     60.13 o 
  -9   6  10     1714.11     1754.97     28.18 o 
  -8   6  10      310.26      329.28     11.99 o 
  -7   6  10       28.97       31.76      5.42 o 
  -6   6  10    12823.71    12814.87    107.75 o 
  -5   6  10     3804.93     3901.96     70.19 o 
  -4   6  10     2342.86     2418.40     41.13 o 
  -3   6  10     3168.22     3181.68     38.74 o 
  -2   6  10    11841.64    11806.47    126.93 o 
  -1   6  10    11365.12    11353.05    146.58 o 
   0   6  10     4100.68     3930.84     32.14 o 
   1   6  10     1237.41     1226.87     13.87 o 
   2   6  10     5261.87     5464.95     37.13 o 
   3   6  10     8909.30     8991.59     55.09 o 
   4   6  10     1394.45     1396.74     14.63 o 
   5   6  10     1321.52     1270.22     15.15 o 
   6   6  10     1992.95     1898.39     21.34 o 
   7   6  10     4560.32     4621.98     42.40 o 
   8   6  10      411.83      417.30     14.59 o 
   9   6  10       83.82       55.93     12.06 o 
  10   6  10      855.72      858.57     28.73 o 
  11   6  10     1034.29     1160.60     60.92 o 
 -13   7  10       79.87       67.69     12.34 o 
 -12   7  10        0.71       21.46      8.00 o 
 -11   7  10      227.22      229.87     22.64 o 
 -10   7  10        3.11        8.95      6.49 o 
  -9   7  10      563.45      577.44     24.29 o 
  -8   7  10      325.83      325.63     19.69 o 
  -7   7  10      520.36      566.59     14.93 o 
  -6   7  10      545.08      582.49     13.69 o 
  -5   7  10      954.81      838.97     16.53 o 
  -4   7  10        6.66       13.85      6.49 o 
  -3   7  10     1576.34     1540.58     21.90 o 
  -2   7  10        0.81       -0.07      8.24 o 
  -1   7  10        1.83        9.76      4.83 o 
   0   7  10      505.07      536.81      9.30 o 
   1   7  10      831.75      908.16     18.23 o 
   2   7  10       33.88       48.41      5.23 o 
   3   7  10        1.49        3.36      3.79 o 
   4   7  10      486.81      489.35     15.85 o 
   5   7  10      507.42      504.87     10.20 o 
   6   7  10       29.23       33.76      5.29 o 
   7   7  10        0.64       -0.30      5.30 o 
   8   7  10      879.82      931.67     27.38 o 
   9   7  10       10.08       28.13      9.72 o 
  10   7  10      128.92      158.97     19.28 o 
 -13   8  10      896.12      881.61     35.62 o 
 -12   8  10      173.91      215.22     17.78 o 
 -11   8  10      177.10      182.07     13.05 o 
 -10   8  10     1318.45     1270.42     26.45 o 
  -9   8  10     1810.73     1788.17     30.83 o 
  -8   8  10      458.21      465.45     14.34 o 
  -7   8  10     2121.91     2040.40     28.42 o 
  -6   8  10     3137.21     3109.13     36.47 o 
  -5   8  10     3009.17     3216.57     38.38 o 
  -4   8  10     1328.78     1354.55     22.04 o 
  -3   8  10      461.96      436.44     12.71 o 
  -2   8  10     4847.33     4929.05     55.69 o 
  -1   8  10     8461.08     8555.25     63.63 o 
   0   8  10      497.18      457.61      9.23 o 
   1   8  10      886.54      897.19     13.38 o 
   2   8  10     4166.20     4097.79     33.81 o 
   3   8  10      413.78      412.88      9.77 o 
   4   8  10      953.48      893.24     13.69 o 
   5   8  10      272.07      231.75      8.45 o 
   6   8  10     3848.54     3798.25     37.85 o 
   7   8  10      981.39      969.73     18.57 o 
   8   8  10      120.40      151.26     11.78 o 
   9   8  10        1.32        1.75      9.30 o 
  10   8  10      206.80      122.72     18.47 o 
 -13   9  10      415.19      446.40     24.31 o 
 -12   9  10      918.34      951.16     31.94 o 
 -11   9  10     1621.83     1615.51     34.79 o 
 -10   9  10       84.59       96.24     10.45 o 
  -9   9  10      529.28      499.23     17.21 o 
  -8   9  10     3110.69     3068.98     39.61 o 
  -7   9  10     7253.43     7096.92     69.65 o 
  -6   9  10      110.31      119.47      8.89 o 
  -5   9  10     1464.94     1397.97     25.58 o 
  -4   9  10     1008.80      930.28     20.27 o 
  -3   9  10     8653.70     8137.07     97.88 o 
  -2   9  10       24.99       52.45      7.63 o 
  -1   9  10     2744.71     2793.72     24.38 o 
   0   9  10     9513.23     9526.25     61.94 o 
   1   9  10     3676.10     3644.48     29.77 o 
   2   9  10     1916.32     1872.75     20.60 o 
   3   9  10        4.24       14.06      5.88 o 
   4   9  10     4245.07     4196.73     37.33 o 
   5   9  10     2804.30     2811.80     27.37 o 
   6   9  10      861.19      892.76     16.00 o 
   7   9  10      348.20      353.39     13.14 o 
   8   9  10     1287.16     1300.47     29.61 o 
   9   9  10     1384.81     1478.88     35.74 o 
  10   9  10      541.74      566.15     41.61 o 
 -12  10  10        1.36       17.37     10.76 o 
 -11  10  10       26.41       48.54     14.20 o 
 -10  10  10       14.48       16.67      8.22 o 
  -9  10  10      216.16      265.42     19.73 o 
  -8  10  10      387.12      395.38     14.81 o 
  -7  10  10      152.72      164.91     10.90 o 
  -6  10  10      159.18      153.96     10.34 o 
  -5  10  10     1625.81     1635.26     26.23 o 
  -4  10  10       82.48       87.90     11.21 o 
  -3  10  10     1587.73     1552.00     30.85 o 
  -2  10  10       83.59      102.40      9.85 o 
  -1  10  10       39.85       52.17      5.44 o 
   0  10  10       50.22       69.33      5.37 o 
   1  10  10      328.42      324.75      9.34 o 
   2  10  10      511.37      470.31     11.96 o 
   3  10  10       97.02      106.26      7.20 o 
   4  10  10       10.56       18.93      6.34 o 
   5  10  10      161.33      184.57      8.47 o 
   6  10  10       80.05       80.54      7.62 o 
   7  10  10        6.41       13.99      8.83 o 
   8  10  10      205.35      192.93     17.24 o 
   9  10  10        7.00      -11.03     13.24 o 
  10  10  10       24.51       17.44     15.21 o 
 -12  11  10     2020.41     2020.39     67.51 o 
 -11  11  10      262.79      303.76     22.11 o 
 -10  11  10        3.43        6.66      8.39 o 
  -9  11  10      322.33      286.53     16.07 o 
  -8  11  10     5794.78     5771.83     63.60 o 
  -7  11  10      745.88      770.94     19.61 o 
  -6  11  10      316.61      359.70     14.58 o 
  -5  11  10      904.88      884.13     26.48 o 
  -4  11  10     6295.11     6169.30     63.96 o 
  -3  11  10     8359.16     8225.32     71.97 o 
  -2  11  10     2952.31     2825.32     36.46 o 
  -1  11  10      151.70      167.68      7.58 o 
   0  11  10     3265.65     3305.88     28.47 o 
   1  11  10     3870.14     3766.85     35.57 o 
   2  11  10     1535.42     1410.36     19.85 o 
   3  11  10     2161.69     2132.69     36.28 o 
   4  11  10     2145.11     2104.92     24.55 o 
   5  11  10     4144.33     4057.34     38.59 o 
   6  11  10      555.28      532.96     14.84 o 
   7  11  10      465.72      400.88     34.23 o 
   8  11  10     1079.01     1098.48     39.56 o 
   9  11  10     2306.05     2439.44     58.18 o 
 -12  12  10      212.79      206.49     23.97 o 
 -11  12  10      391.61      437.12     25.77 o 
 -10  12  10     1378.54     1354.38     31.82 o 
  -9  12  10     2906.76     2897.14     47.43 o 
  -8  12  10      192.94      227.70     13.90 o 
  -7  12  10      941.07      896.94     21.91 o 
  -6  12  10     1501.28     1389.65     26.44 o 
  -5  12  10     6512.49     6331.73     67.43 o 
  -4  12  10      930.04      915.92     19.37 o 
  -3  12  10      703.38      692.29     17.31 o 
  -2  12  10     4031.82     4077.30     40.00 o 
  -1  12  10     2530.88     2464.77     28.20 o 
   0  12  10      508.66      496.33     11.65 o 
   1  12  10       24.11       24.09      5.98 o 
   2  12  10     3833.25     3731.36     36.77 o 
   3  12  10     1602.01     1617.48     22.24 o 
   4  12  10      544.77      574.37     13.31 o 
   5  12  10       37.21       44.07      5.78 o 
   6  12  10     2214.48     2272.16     31.66 o 
   7  12  10     1122.09     1180.09     33.56 o 
   8  12  10      229.59      267.53     23.88 o 
   9  12  10        5.20        4.75     15.12 o 
 -11  13  10        6.30       -2.59     11.40 o 
 -10  13  10        0.35       19.08     12.42 o 
  -9  13  10       20.54       30.69     12.12 o 
  -8  13  10       33.78       48.26     10.68 o 
  -7  13  10       34.15       43.74      9.13 o 
  -6  13  10       44.34       45.46      9.32 o 
  -5  13  10       46.95       36.45      8.65 o 
  -4  13  10        0.46        6.51      7.59 o 
  -3  13  10      106.08      135.24     12.16 o 
  -2  13  10        4.85       -0.38      6.76 o 
  -1  13  10      590.90      575.06     14.71 o 
   0  13  10       18.31       34.58      6.57 o 
   1  13  10      114.65      119.91      8.71 o 
   2  13  10       14.55       13.84      6.06 o 
   3  13  10       33.80       24.84      6.43 o 
   4  13  10      120.75      126.98      9.64 o 
   5  13  10      133.80      187.93     11.65 o 
   6  13  10       25.29       28.09      7.27 o 
   7  13  10       18.78        7.57     21.55 o 
   8  13  10      142.79      149.71     20.15 o 
 -11  14  10      104.55       84.72     16.87 o 
 -10  14  10     1003.28      962.98     36.82 o 
  -9  14  10     1879.20     1810.25     42.74 o 
  -8  14  10       17.49        7.66     12.09 o 
  -7  14  10      621.79      578.46     22.18 o 
  -6  14  10     2863.15     2787.08     46.78 o 
  -5  14  10     3388.10     3288.59     50.93 o 
  -4  14  10      655.58      633.06     19.79 o 
  -3  14  10     1129.87     1138.67     22.15 o 
  -2  14  10     1211.61     1232.67     25.28 o 
  -1  14  10     2498.37     2503.08     31.25 o 
   0  14  10      898.88      873.34     16.26 o 
   1  14  10      618.68      639.08     15.11 o 
   2  14  10     1935.08     1948.61     25.70 o 
   3  14  10     1908.23     1929.35     27.39 o 
   4  14  10       42.01       37.44      8.15 o 
   5  14  10       54.59       53.22      8.79 o 
   6  14  10     1083.44     1016.02     32.34 o 
   7  14  10     1141.31     1180.47     41.15 o 
   8  14  10      366.18      359.86     27.07 o 
 -10  15  10      216.93      195.69     21.40 o 
  -9  15  10       26.33       27.84     14.53 o 
  -8  15  10     1240.87     1209.71     35.23 o 
  -7  15  10      309.03      284.87     23.54 o 
  -6  15  10      148.16      140.92     14.47 o 
  -5  15  10      350.42      338.92     16.88 o 
  -4  15  10     2935.42     2882.71     42.16 o 
  -3  15  10      475.24      460.06     17.65 o 
  -2  15  10     1736.01     1642.46     29.98 o 
  -1  15  10      370.88      346.63     14.47 o 
   0  15  10     1246.72     1235.06     30.61 o 
   1  15  10     2662.48     2645.53     30.81 o 
   2  15  10      162.58      142.72      9.84 o 
   3  15  10      599.44      634.77     16.19 o 
   4  15  10      923.74      958.39     19.08 o 
   5  15  10     2082.02     2171.74     33.34 o 
   6  15  10      219.86      267.57     26.55 o 
   7  15  10       75.20       54.06     17.98 o 
  -9  16  10      117.16      130.08     21.00 o 
  -8  16  10       93.29      129.21     22.88 o 
  -7  16  10       19.29        1.99     10.82 o 
  -6  16  10      551.57      615.06     24.18 o 
  -5  16  10       18.86       15.93      9.97 o 
  -4  16  10      205.49      204.73     17.35 o 
  -3  16  10      155.74      165.90     13.46 o 
  -2  16  10      168.32      189.58     16.46 o 
  -1  16  10      370.74      421.17     15.89 o 
   0  16  10       76.95       63.13      9.03 o 
   1  16  10      365.70      395.01     15.17 o 
   2  16  10       12.83       34.30      8.02 o 
   3  16  10      516.76      515.57     17.58 o 
   4  16  10      217.61      202.53     12.50 o 
   5  16  10      300.49      270.33     17.63 o 
   6  16  10       47.41       52.09     17.50 o 
   7  16  10      272.32      289.61     26.34 o 
  -9  17  10      706.07      763.36     36.36 o 
  -8  17  10      358.53      342.39     26.88 o 
  -7  17  10     2204.09     2286.33     59.77 o 
  -6  17  10       47.69       36.52     14.01 o 
  -5  17  10       95.79      102.00     14.92 o 
  -4  17  10     2997.38     3007.49     45.38 o 
  -3  17  10     2220.63     2155.83     41.97 o 
  -2  17  10       35.45        8.21     11.23 o 
  -1  17  10       94.95       91.62     11.60 o 
   0  17  10     3223.91     3332.06     42.88 o 
   1  17  10     1838.47     1826.18     30.25 o 
   2  17  10      228.19      194.28     11.18 o 
   3  17  10        0.77       -2.11      7.40 o 
   4  17  10     2533.56     2582.86     48.39 o 
   5  17  10     1153.79     1142.27     29.67 o 
   6  17  10      324.16      330.52     26.78 o 
  -8  18  10      126.05      114.24     27.30 o 
  -7  18  10       72.28       66.69     19.02 o 
  -6  18  10      616.95      644.98     35.83 o 
  -5  18  10      584.04      530.98     58.94 o 
  -4  18  10      110.59      119.93     24.16 o 
  -3  18  10      249.55      238.83     24.71 o 
  -2  18  10      870.65      876.65     34.49 o 
  -1  18  10      628.50      623.66     24.59 o 
   0  18  10       76.61       68.92      9.51 o 
   1  18  10      458.05      431.93     17.70 o 
   2  18  10      446.32      477.32     17.37 o 
   3  18  10      889.46      921.10     24.06 o 
   4  18  10      445.98      498.28     28.69 o 
   5  18  10        9.35       24.80     15.49 o 
  -6  19  10       32.37       52.43     17.64 o 
  -5  19  10       26.96       17.23     16.95 o 
  -4  19  10      717.12      745.81     35.89 o 
  -3  19  10      100.60      149.52     21.81 o 
  -2  19  10        5.56       24.86     19.24 o 
  -1  19  10       17.70       16.03     11.68 o 
   0  19  10      429.36      448.81     23.18 o 
   1  19  10      490.54      528.90     17.60 o 
   2  19  10       34.48       23.17     10.20 o 
   3  19  10       19.33       30.78     10.96 o 
  -5  20  10      917.33      916.27     40.67 o 
  -4  20  10      421.89      415.46     30.16 o 
  -3  20  10      510.18      525.28     59.56 o 
  -2  20  10     1470.55     1379.30     44.84 o 
  -1  20  10     1577.16     1603.22     38.03 o 
   0  20  10      743.71      751.30     29.50 o 
   1  20  10      134.82      139.00     11.66 o 
   2  20  10     1221.52     1193.87     36.20 o 
 -14   1  11       27.33       19.28      8.82 o 
 -13   1  11     2653.41     2723.52     41.19 o 
 -12   1  11     1808.75     1915.04     26.29 o 
 -11   1  11     3427.19     3539.78     37.52 o 
 -10   1  11      642.40      616.94     11.73 o 
  -9   1  11     1575.03     1563.80     27.11 o 
  -8   1  11     7881.27     7928.97     87.86 o 
  -7   1  11     5284.59     5613.46     64.52 o 
  -6   1  11      841.23      820.28     17.32 o 
  -5   1  11      912.85      891.43     16.05 o 
  -4   1  11    11639.81    11875.84     94.37 o 
  -3   1  11    11555.12    12078.81     95.39 o 
  -2   1  11     1072.57     1202.54     22.37 o 
  -1   1  11     2818.25     2892.22     34.69 o 
   0   1  11    14049.43    14145.98    177.81 o 
   1   1  11     1547.17     1295.01     12.48 o 
   2   1  11     1963.33     1918.22     17.19 o 
   3   1  11     3472.88     3575.53     27.23 o 
   4   1  11     9164.34     9146.00     53.22 o 
   5   1  11     1900.12     1808.09     15.96 o 
   6   1  11      142.67      137.08      6.55 o 
   7   1  11      736.56      682.60     11.15 o 
   8   1  11     2227.87     2238.85     26.63 o 
   9   1  11      779.65      884.85     17.28 o 
  10   1  11       88.66      114.68     13.25 o 
  11   1  11      393.92      298.01     42.93 o 
 -14   2  11     1137.45     1158.12     29.76 o 
 -13   2  11        1.94        8.96     14.38 o 
 -12   2  11       29.79       24.93      6.20 o 
 -11   2  11     1790.63     1793.49     23.96 o 
 -10   2  11     6193.84     6218.83     55.75 o 
  -9   2  11      142.30      156.09      9.79 o 
  -8   2  11     1087.57     1054.03     17.89 o 
  -7   2  11     4291.11     4291.05     47.01 o 
  -6   2  11     4384.38     4525.62     40.81 o 
  -5   2  11     1383.05     1351.51     22.69 o 
  -4   2  11      822.12      877.56     14.26 o 
  -3   2  11    31224.15    32840.15    280.39 o 
  -2   2  11     5150.36     5030.06     69.78 o 
  -1   2  11    11634.59    12100.70    107.24 o 
   0   2  11      397.22      539.54      9.20 o 
   1   2  11    10824.94    11273.01     83.49 o 
   2   2  11     6024.32     5952.54     39.57 o 
   3   2  11    11115.95    11066.28     75.15 o 
   4   2  11       27.85       31.81      3.95 o 
   5   2  11      988.58      987.73     11.35 o 
   6   2  11     3919.67     3910.44     31.91 o 
   7   2  11     1875.31     1991.91     21.41 o 
   8   2  11       32.05        3.69      5.82 o 
   9   2  11      182.16      131.99      8.98 o 
  10   2  11     1382.89     1440.07     33.63 o 
  11   2  11     1151.32     1256.93     44.17 o 
 -14   3  11       44.43       31.23     10.00 o 
 -13   3  11      148.46      162.98     12.84 o 
 -12   3  11       45.88       57.51      8.61 o 
 -11   3  11       70.33       75.91      8.87 o 
 -10   3  11      577.65      557.84     12.95 o 
  -9   3  11        9.10       20.89      4.44 o 
  -8   3  11       25.65       18.98      4.97 o 
  -7   3  11       75.44       77.50      6.34 o 
  -6   3  11     1225.78     1139.24     38.71 o 
  -5   3  11     3537.89     3671.98     34.27 o 
  -4   3  11      112.54      110.72      6.43 o 
  -3   3  11      119.97      133.60      5.93 o 
  -2   3  11       21.84       10.63      3.12 o 
  -1   3  11      398.00      445.81      8.78 o 
   0   3  11      264.89      343.48      8.58 o 
   1   3  11     2011.10     1939.18     18.55 o 
   2   3  11       82.04      101.69      5.24 o 
   3   3  11      341.98      311.38     11.66 o 
   4   3  11     1328.40     1360.04     13.49 o 
   5   3  11       51.52       54.03      4.37 o 
   6   3  11      229.27      214.81      7.64 o 
   7   3  11        0.04        4.10      3.94 o 
   8   3  11      959.23      937.08     21.52 o 
   9   3  11      124.75      147.53      9.94 o 
  10   3  11       83.86       65.36     14.97 o 
  11   3  11      225.71      264.30     35.08 o 
 -14   4  11     1145.93     1154.43     30.96 o 
 -13   4  11      285.06      302.35     28.51 o 
 -12   4  11        5.03       11.48      6.18 o 
 -11   4  11      974.94      985.92     27.77 o 
 -10   4  11     3689.39     3673.10     78.00 o 
  -9   4  11     1797.56     1819.18     25.94 o 
  -8   4  11     1438.58     1404.85     19.23 o 
  -7   4  11     1218.34     1235.20     19.86 o 
  -6   4  11     7196.40     7579.54     59.08 o 
  -5   4  11     2895.33     3034.83     30.87 o 
  -4   4  11     2766.44     2838.43     38.09 o 
  -3   4  11     5741.25     6015.25     71.19 o 
  -2   4  11    13697.82    13402.98    125.91 o 
  -1   4  11     5946.47     6136.96     54.15 o 
   0   4  11       65.52       51.52      4.40 o 
   1   4  11     4079.95     4183.44     29.67 o 
   2   4  11    13905.59    13562.51     78.05 o 
   3   4  11     1975.68     1904.25     20.51 o 
   4   4  11      141.97      120.85      5.28 o 
   5   4  11     3773.84     3771.66     26.78 o 
   6   4  11     2223.02     2237.39     22.28 o 
   7   4  11      687.37      699.09     11.86 o 
   8   4  11       45.03       59.17      8.18 o 
   9   4  11     2788.39     2760.25     43.94 o 
  10   4  11      841.70      828.35     27.95 o 
  11   4  11      973.94     1122.49     59.87 o 
 -14   5  11       39.43       17.33     10.23 o 
 -13   5  11      320.62      325.62     17.62 o 
 -12   5  11      838.12      900.54     21.43 o 
 -11   5  11      792.94      800.95     19.31 o 
 -10   5  11       24.99       39.32      6.60 o 
  -9   5  11     1888.79     1864.98     40.71 o 
  -8   5  11      710.79      691.57     13.95 o 
  -7   5  11     2092.27     2133.99     25.78 o 
  -6   5  11      101.92       90.67      7.88 o 
  -5   5  11     3766.81     3610.22     41.45 o 
  -4   5  11     8122.55     8201.30    117.76 o 
  -3   5  11      111.68       66.53      9.94 o 
  -2   5  11       11.30       16.91      4.34 o 
  -1   5  11     3933.84     4047.65     39.62 o 
   0   5  11     8156.59     8250.06     59.03 o 
   1   5  11     3148.78     3017.44     25.69 o 
   2   5  11       30.19       24.51      4.09 o 
   3   5  11      842.73      909.01     11.68 o 
   4   5  11     1751.36     1789.65     21.53 o 
   5   5  11      204.87      209.73      6.47 o 
   6   5  11        1.84       -8.43      4.21 o 
   7   5  11      323.61      312.12      9.43 o 
   8   5  11     1672.39     1719.47     28.99 o 
   9   5  11      531.74      613.75     18.96 o 
  10   5  11       50.54       38.82     29.41 o 
  11   5  11      312.89      259.52     41.72 o 
 -14   6  11      219.46      260.12     18.68 o 
 -13   6  11      813.49      844.43     27.10 o 
 -12   6  11      351.84      365.07     20.30 o 
 -11   6  11      492.17      489.46     16.46 o 
 -10   6  11       79.95       98.31      9.05 o 
  -9   6  11      508.15      500.31     14.83 o 
  -8   6  11       59.61       53.54      6.40 o 
  -7   6  11      125.78      123.42      7.55 o 
  -6   6  11     2312.68     2503.08     29.49 o 
  -5   6  11      224.23      192.36      9.87 o 
  -4   6  11      237.93      240.25     13.32 o 
  -3   6  11      468.79      565.13     31.10 o 
  -2   6  11     3637.97     3820.98     51.63 o 
  -1   6  11     2049.50     2112.72     29.60 o 
   0   6  11      138.77      167.33      6.41 o 
   1   6  11      654.08      636.14     10.43 o 
   2   6  11      459.13      458.73     13.55 o 
   3   6  11      120.23      106.15      6.60 o 
   4   6  11      866.82      811.24     11.86 o 
   5   6  11       92.53       78.95      4.82 o 
   6   6  11      623.75      646.35     12.56 o 
   7   6  11        4.33       10.14      4.61 o 
   8   6  11       62.59       57.41      9.92 o 
   9   6  11      271.22      229.32     15.30 o 
  10   6  11       28.80       31.75     14.01 o 
 -13   7  11     1069.48     1016.52     31.08 o 
 -12   7  11     2989.82     3095.15     45.98 o 
 -11   7  11      494.31      548.88     17.85 o 
 -10   7  11      144.32      155.29     10.85 o 
  -9   7  11     4049.48     4003.07     49.93 o 
  -8   7  11     4818.90     4749.48     49.85 o 
  -7   7  11     2062.89     2059.23     27.58 o 
  -6   7  11      129.35      116.25      7.63 o 
  -5   7  11     8815.68     8459.60     75.89 o 
  -4   7  11     7289.11     7236.30     75.63 o 
  -3   7  11     2873.53     2728.88     35.16 o 
  -2   7  11       20.63       22.66      6.22 o 
  -1   7  11    18174.80    18467.93    135.30 o 
   0   7  11    13978.20    13908.06     80.18 o 
   1   7  11    11848.81    11302.85     75.70 o 
   2   7  11        2.53       -2.95      4.28 o 
   3   7  11      454.61      519.29     10.03 o 
   4   7  11     5351.92     5319.51     41.30 o 
   5   7  11     5171.86     5015.43     40.44 o 
   6   7  11      214.70      173.65      8.57 o 
   7   7  11      852.73      785.58     14.11 o 
   8   7  11     2951.75     3045.98     46.10 o 
   9   7  11     1560.20     1636.74     33.68 o 
  10   7  11      170.11      182.70     29.03 o 
 -13   8  11      413.83      469.95     41.97 o 
 -12   8  11      167.20      175.25     14.67 o 
 -11   8  11     1016.73     1058.18     25.04 o 
 -10   8  11     1111.66     1060.06     24.09 o 
  -9   8  11     1119.70     1105.86     23.60 o 
  -8   8  11      218.47      202.77     10.90 o 
  -7   8  11      672.52      659.65     26.36 o 
  -6   8  11     2375.35     2299.81     30.13 o 
  -5   8  11     4960.20     5001.15     51.02 o 
  -4   8  11      523.54      518.25     14.02 o 
  -3   8  11       37.15       38.05      6.69 o 
  -2   8  11     9559.88     9521.47     94.98 o 
  -1   8  11     2218.54     2146.03     21.01 o 
   0   8  11        0.64        5.72      4.44 o 
   1   8  11      698.19      735.14     11.68 o 
   2   8  11     3871.47     3888.44     32.60 o 
   3   8  11     1010.02     1013.19     16.00 o 
   4   8  11      830.86      846.80     14.43 o 
   5   8  11     1868.02     1914.03     25.25 o 
   6   8  11     1535.04     1576.61     30.86 o 
   7   8  11      929.81      992.71     20.74 o 
   8   8  11      102.71      122.04     14.37 o 
   9   8  11      454.18      474.79     28.09 o 
  10   8  11      132.76      135.00     19.28 o 
 -13   9  11      242.20      264.94     20.17 o 
 -12   9  11      429.91      452.34     33.06 o 
 -11   9  11      198.33      214.97     14.40 o 
 -10   9  11       29.30       35.39      9.76 o 
  -9   9  11        3.70        7.41      7.17 o 
  -8   9  11       75.90       91.86      8.88 o 
  -7   9  11       99.07      113.84      9.19 o 
  -6   9  11      916.42      953.08     19.30 o 
  -5   9  11       80.02       88.51      8.09 o 
  -4   9  11     2003.22     2047.17     28.62 o 
  -3   9  11      485.19      471.01     14.47 o 
  -2   9  11      407.71      416.42     12.63 o 
  -1   9  11      139.09      183.12      7.71 o 
   0   9  11     4365.65     4262.96     40.83 o 
   1   9  11     3621.22     3584.20     29.59 o 
   2   9  11        6.46        6.68      4.66 o 
   3   9  11       25.42       34.39      5.52 o 
   4   9  11      497.46      493.76     12.72 o 
   5   9  11        6.20        8.86      5.20 o 
   6   9  11      133.57      157.67      9.88 o 
   7   9  11      971.97      960.15     23.10 o 
   8   9  11      415.14      385.44     21.68 o 
   9   9  11      122.29      108.03     17.23 o 
  10   9  11       83.45      125.95     33.14 o 
 -12  10  11      334.18      319.22     21.37 o 
 -11  10  11     2097.58     2091.59     38.35 o 
 -10  10  11     2680.20     2540.07     41.73 o 
  -9  10  11     3053.03     3040.29     45.78 o 
  -8  10  11      728.18      749.63     18.87 o 
  -7  10  11     5722.90     5555.07     63.03 o 
  -6  10  11     3809.28     3652.81     43.62 o 
  -5  10  11      864.07      797.19     18.38 o 
  -4  10  11       30.62       39.27      7.10 o 
  -3  10  11     3243.38     3299.87     36.18 o 
  -2  10  11     6148.86     6019.60     50.51 o 
  -1  10  11     3555.65     3503.33     30.94 o 
   0  10  11      333.03      290.74      8.18 o 
   1  10  11     3272.83     3225.88     30.55 o 
   2  10  11     3316.89     3238.98     32.03 o 
   3  10  11     1996.65     1965.66     25.84 o 
   4  10  11      190.75      186.15      8.73 o 
   5  10  11     1226.76     1216.97     19.59 o 
   6  10  11     2046.35     1993.62     29.14 o 
   7  10  11     2205.46     2311.78     37.15 o 
   8  10  11        0.34      -15.59     10.26 o 
   9  10  11      261.72      200.12     29.71 o 
 -12  11  11      152.08      169.60     21.97 o 
 -11  11  11       16.93        8.62     11.00 o 
 -10  11  11       33.27       35.69      9.47 o 
  -9  11  11      121.09      117.79     12.09 o 
  -8  11  11     2280.28     2245.32     34.56 o 
  -7  11  11      297.43      277.08     13.73 o 
  -6  11  11        6.90        8.45      6.96 o 
  -5  11  11      731.10      719.58     18.51 o 
  -4  11  11      879.90      844.85     26.20 o 
  -3  11  11      233.91      230.35     11.16 o 
  -2  11  11        0.07       14.43      5.89 o 
  -1  11  11     1646.51     1635.42     19.73 o 
   0  11  11     2547.57     2550.94     24.09 o 
   1  11  11      293.68      332.46     14.70 o 
   2  11  11      135.71      136.30      8.18 o 
   3  11  11     1045.89     1062.51     22.31 o 
   4  11  11      609.12      683.45     14.88 o 
   5  11  11      784.80      813.72     20.48 o 
   6  11  11        2.20       -9.75      6.29 o 
   7  11  11       63.15       86.42     10.60 o 
   8  11  11      598.46      756.53     33.59 o 
   9  11  11      375.59      469.42     46.79 o 
 -12  12  11        2.68       11.69     11.54 o 
 -11  12  11      931.26      914.92     34.49 o 
 -10  12  11      943.95      913.66     29.43 o 
  -9  12  11      443.91      509.68     20.15 o 
  -8  12  11      142.20      146.49     12.17 o 
  -7  12  11      428.82      434.59     16.69 o 
  -6  12  11       14.16       31.18      8.34 o 
  -5  12  11      215.82      246.60     13.81 o 
  -4  12  11      136.67      143.42     11.20 o 
  -3  12  11     5244.05     5232.59     52.69 o 
  -2  12  11     7402.46     7265.27     60.96 o 
  -1  12  11      153.09      137.84      7.47 o 
   0  12  11      627.39      577.25     11.83 o 
   1  12  11      185.43      188.29      9.58 o 
   2  12  11      143.48      165.30      9.21 o 
   3  12  11      445.98      410.44     13.20 o 
   4  12  11      201.16      191.22      9.77 o 
   5  12  11      337.90      298.00     11.87 o 
   6  12  11      100.85      105.18      9.37 o 
   7  12  11      959.06      999.65     40.04 o 
   8  12  11      312.71      289.64     24.60 o 
   9  12  11        3.90       -9.99     14.60 o 
 -11  13  11      821.83      867.33     34.47 o 
 -10  13  11      378.94      362.97     36.84 o 
  -9  13  11      896.02      856.79     25.84 o 
  -8  13  11     2190.30     2068.69     41.90 o 
  -7  13  11      887.07      882.87     22.96 o 
  -6  13  11      526.56      491.90     17.99 o 
  -5  13  11      912.81      840.82     21.82 o 
  -4  13  11     7127.69     6981.11     66.58 o 
  -3  13  11     2003.34     1945.53     29.45 o 
  -2  13  11      443.85      460.97     14.24 o 
  -1  13  11       98.08      118.34      8.49 o 
   0  13  11     7207.56     7206.43     58.20 o 
   1  13  11     1951.40     1940.72     24.70 o 
   2  13  11       28.95       29.12      6.66 o 
   3  13  11     3088.23     3035.62     34.72 o 
   4  13  11     3229.14     3104.94     39.82 o 
   5  13  11      825.93      812.03     21.58 o 
   6  13  11      237.99      225.42     12.24 o 
   7  13  11     2525.60     2538.17     59.44 o 
   8  13  11     1369.21     1350.98     43.96 o 
 -11  14  11      100.62      112.67     21.10 o 
 -10  14  11       94.89      104.57     17.12 o 
  -9  14  11        6.21        6.01     10.79 o 
  -8  14  11       38.83       27.23     10.06 o 
  -7  14  11      640.83      668.80     23.63 o 
  -6  14  11      245.90      215.35     16.03 o 
  -5  14  11      315.45      307.37     17.48 o 
  -4  14  11      660.87      625.25     19.93 o 
  -3  14  11     2569.82     2508.03     33.57 o 
  -2  14  11        6.89       -0.60      8.00 o 
  -1  14  11     1037.07     1058.00     19.43 o 
   0  14  11       56.49       41.59      7.80 o 
   1  14  11      144.02      165.68      9.96 o 
   2  14  11       12.51       22.22      7.16 o 
   3  14  11      375.65      398.02     14.02 o 
   4  14  11       32.34       19.26      7.89 o 
   5  14  11       26.18       23.50      8.54 o 
   6  14  11      182.28      232.73     24.78 o 
   7  14  11       18.18       15.83     18.53 o 
   8  14  11        0.97       11.09     15.59 o 
 -10  15  11       29.83       34.41     14.02 o 
  -9  15  11      632.94      578.28     29.96 o 
  -8  15  11      716.87      702.14     37.28 o 
  -7  15  11      190.77      162.32     15.17 o 
  -6  15  11       25.01       24.37     17.28 o 
  -5  15  11     1845.89     1886.24     34.24 o 
  -4  15  11      517.29      519.87     19.53 o 
  -3  15  11     1638.27     1587.18     30.89 o 
  -2  15  11       25.51       24.34      8.90 o 
  -1  15  11     2302.27     2381.42     48.29 o 
   0  15  11     1290.30     1322.01     24.52 o 
   1  15  11     1174.44     1157.91     20.83 o 
   2  15  11       79.89       84.25      8.91 o 
   3  15  11      195.63      203.50     10.92 o 
   4  15  11      735.51      702.14     17.19 o 
   5  15  11      476.01      441.49     17.04 o 
   6  15  11       42.75       51.25     18.02 o 
   7  15  11      251.34      204.13     36.22 o 
  -9  16  11      998.71     1028.25     40.28 o 
  -8  16  11        1.96       -9.36     12.03 o 
  -7  16  11     1397.78     1330.05     48.02 o 
  -6  16  11     3401.37     3292.85     63.02 o 
  -5  16  11      516.90      555.38     29.82 o 
  -4  16  11        9.94       -4.37     15.97 o 
  -3  16  11     2037.06     2080.06     39.68 o 
  -2  16  11     3181.21     3277.22     58.24 o 
  -1  16  11     2055.33     2137.19     45.18 o 
   0  16  11        1.92        6.65      7.32 o 
   1  16  11     1155.88     1172.01     23.92 o 
   2  16  11     2556.89     2594.10     32.74 o 
   3  16  11     1533.83     1607.49     28.73 o 
   4  16  11       29.53       31.06      8.22 o 
   5  16  11      566.91      538.10     28.77 o 
   6  16  11     1651.66     1740.18     49.52 o 
  -8  17  11       92.14       64.69     16.65 o 
  -7  17  11      103.97       96.66     21.76 o 
  -6  17  11      220.99      237.16     20.16 o 
  -5  17  11       47.14       33.32     15.43 o 
  -4  17  11      919.61      886.96     28.21 o 
  -3  17  11      422.09      407.41     24.85 o 
  -2  17  11       16.89       25.16     23.09 o 
  -1  17  11       44.06       57.38     24.73 o 
   0  17  11      310.94      310.50     14.48 o 
   1  17  11       24.00       21.80      8.64 o 
   2  17  11        0.76        3.75      7.14 o 
   3  17  11      226.03      253.79     13.44 o 
   4  17  11      351.59      429.14     22.10 o 
   5  17  11      143.98      155.99     14.99 o 
  -7  18  11        4.69       -5.58     14.81 o 
  -6  18  11     1132.43     1130.14     44.55 o 
  -5  18  11      226.61      267.34     25.91 o 
  -4  18  11      210.94      215.66     23.74 o 
  -3  18  11      759.72      747.98     35.43 o 
  -2  18  11     1893.70     1962.16     45.97 o 
  -1  18  11      871.37      842.43     31.17 o 
   0  18  11        0.14        1.15      8.30 o 
   1  18  11      286.84      272.05     14.96 o 
   2  18  11     1686.51     1767.70     28.39 o 
   3  18  11      258.97      254.95     15.87 o 
   4  18  11       27.55       25.72     31.83 o 
  -6  19  11       39.32       45.35     23.47 o 
  -5  19  11     1147.74     1044.94     42.19 o 
  -4  19  11      690.44      689.86     35.08 o 
  -3  19  11     1017.99      954.41     44.69 o 
  -2  19  11       13.84       -9.10     14.29 o 
  -1  19  11     1140.89     1183.65     41.41 o 
   0  19  11      163.52      157.68     16.28 o 
   1  19  11      973.23     1016.62     22.10 o 
   2  19  11       37.14       49.31     10.66 o 
   3  19  11      791.91      815.44     31.28 o 
  -4  20  11       10.97       -2.15     16.44 o 
  -3  20  11       58.19       75.93     42.69 o 
  -2  20  11      125.79      108.55     20.38 o 
  -1  20  11      170.77      166.39     16.88 o 
   0  20  11        5.38       18.23     10.17 o 
   1  20  11       10.02       27.09     13.63 o 
 -14   0  12      514.62      513.52     26.92 o 
 -13   0  12      217.04      255.72     16.32 o 
 -12   0  12     3650.73     3547.38     54.71 o 
 -11   0  12      428.40      436.23     31.18 o 
 -10   0  12     3016.52     3009.75     66.87 o 
  -9   0  12      321.26      417.79     28.28 o 
  -8   0  12     1779.12     1771.34     43.00 o 
  -7   0  12     7129.39     7291.92    111.62 o 
  -6   0  12     5460.65     5521.39     85.52 o 
  -5   0  12        1.01       18.33     11.41 o 
  -4   0  12        4.20       11.42      3.70 o 
  -3   0  12    11844.77    11871.48    147.71 o 
  -2   0  12    16583.87    17103.77    290.85 o 
  -1   0  12      320.67      258.05     17.48 o 
   0   0  12     2728.17     2935.78     45.94 o 
   1   0  12    13984.85    14267.33    145.96 o 
   2   0  12     4047.50     4047.93     36.36 o 
   3   0  12       75.96       97.36      7.46 o 
   4   0  12     5240.97     5116.43     49.27 o 
   5   0  12    13402.51    13016.69    100.23 o 
   6   0  12     3337.58     3392.26     39.59 o 
   7   0  12     1412.28     1490.32     24.08 o 
   8   0  12        0.98       -0.46      8.10 o 
   9   0  12     1393.94     1347.57     65.25 o 
  10   0  12      975.39      982.59     83.55 o 
 -14   1  12       50.53       58.67     10.13 o 
 -13   1  12      840.35      892.61     18.07 o 
 -12   1  12        8.31        8.18      6.11 o 
 -11   1  12        1.74        6.37      4.44 o 
 -10   1  12       39.83       38.77      5.57 o 
  -9   1  12     3333.44     3347.83     48.42 o 
  -8   1  12     1522.14     1555.31     28.22 o 
  -7   1  12      473.69      504.51     15.04 o 
  -6   1  12     2198.10     2203.53     30.45 o 
  -5   1  12      908.21      899.83     11.21 o 
  -4   1  12       47.02       39.25      3.39 o 
  -3   1  12     1040.19      942.31     13.19 o 
  -2   1  12      820.64      755.78     24.12 o 
  -1   1  12      518.36      436.30      9.73 o 
   0   1  12      331.13      271.93      8.34 o 
   1   1  12      227.08      300.09      6.67 o 
   2   1  12      780.82      851.86     10.03 o 
   3   1  12      178.65      198.38      8.22 o 
   4   1  12     2796.03     2735.82     21.10 o 
   5   1  12      876.42      843.28     10.97 o 
   6   1  12      515.02      470.81     10.52 o 
   7   1  12      223.33      236.52      7.97 o 
   8   1  12      401.83      457.10     12.77 o 
   9   1  12       64.00       50.15      9.81 o 
  10   1  12      112.85       79.54     16.07 o 
 -14   2  12      231.31      259.38     15.46 o 
 -13   2  12       73.00       71.03      8.25 o 
 -12   2  12      785.86      764.25     15.92 o 
 -11   2  12      630.07      640.25     13.21 o 
 -10   2  12     2826.69     2817.83     29.94 o 
  -9   2  12       28.92       34.28      5.32 o 
  -8   2  12       79.84       83.16      5.96 o 
  -7   2  12     3473.98     3535.09     33.97 o 
  -6   2  12      916.10      885.36     12.35 o 
  -5   2  12     1439.38     1501.52     15.93 o 
  -4   2  12     1033.71     1040.77     14.68 o 
  -3   2  12    10194.97    10504.13     95.17 o 
  -2   2  12      462.50      410.04     11.82 o 
  -1   2  12      798.22      625.40     11.88 o 
   0   2  12     3712.41     3924.82     41.70 o 
   1   2  12     1543.23     1621.90     16.90 o 
   2   2  12     4998.55     4996.62     37.45 o 
   3   2  12     1335.11     1344.92     14.70 o 
   4   2  12      637.97      636.35     14.14 o 
   5   2  12      685.22      665.96     10.92 o 
   6   2  12     3487.59     3378.43     29.27 o 
   7   2  12      263.38      245.57      8.50 o 
   8   2  12      167.16      130.33      9.27 o 
   9   2  12      288.23      282.45     13.43 o 
  10   2  12      293.08      307.04     18.76 o 
  11   2  12       28.20       41.26     21.32 o 
 -14   3  12      247.79      212.20     14.77 o 
 -13   3  12     2019.28     2050.65     49.18 o 
 -12   3  12     2482.44     2505.02     31.42 o 
 -11   3  12      154.52      168.58      8.37 o 
 -10   3  12     1390.16     1357.89     19.07 o 
  -9   3  12    10442.16    10273.51    104.74 o 
  -8   3  12     2451.27     2443.02     44.79 o 
  -7   3  12      172.38      196.49     10.18 o 
  -6   3  12     1453.65     1308.09     14.85 o 
  -5   3  12    14956.01    15134.42    134.24 o 
  -4   3  12    19396.44    20376.94    202.42 o 
  -3   3  12     2767.74     2935.92     46.06 o 
  -2   3  12     1044.09     1035.28     16.67 o 
  -1   3  12     6407.56     6361.25     71.45 o 
   0   3  12    14081.78    14064.51    102.45 o 
   1   3  12     1153.05      999.97     11.48 o 
   2   3  12     1000.13     1029.70     13.36 o 
   3   3  12     5359.71     5454.99     34.55 o 
   4   3  12     5906.51     5792.05     36.92 o 
   5   3  12     1540.26     1572.32     15.26 o 
   6   3  12      362.94      330.10      9.85 o 
   7   3  12     3103.65     3080.03     32.16 o 
   8   3  12     2073.01     2161.50     32.64 o 
   9   3  12      851.75     1010.61     23.41 o 
  10   3  12       67.59       20.83     13.36 o 
  11   3  12      466.86      406.44     36.90 o 
 -14   4  12       95.68       82.51     23.21 o 
 -13   4  12        0.06        1.84      7.92 o 
 -12   4  12       65.47       81.73      8.37 o 
 -11   4  12       94.45      102.21      7.93 o 
 -10   4  12      106.61      113.29      7.86 o 
  -9   4  12      541.40      519.24     12.93 o 
  -8   4  12      954.26      915.93     14.93 o 
  -7   4  12        7.82       16.10      3.97 o 
  -6   4  12     2158.71     2107.57     24.32 o 
  -5   4  12        1.34        1.04      3.71 o 
  -4   4  12      557.62      580.52     15.68 o 
  -3   4  12     3886.52     3776.14     52.50 o 
  -2   4  12    10212.16    10086.11     84.09 o 
  -1   4  12       18.98       11.20      3.90 o 
   0   4  12       11.58       18.62      3.79 o 
   1   4  12     2558.57     2550.11     22.06 o 
   2   4  12      132.14      165.86      6.60 o 
   3   4  12      770.55      711.88     11.56 o 
   4   4  12       54.37       46.85      4.23 o 
   5   4  12     2896.50     2787.24     27.13 o 
   6   4  12      254.44      265.48     10.93 o 
   7   4  12       60.83       37.77      5.58 o 
   8   4  12       10.25        5.47      8.12 o 
   9   4  12      145.88      156.54     15.64 o 
  10   4  12       36.68       29.64     13.78 o 
 -14   5  12      735.18      803.76     43.49 o 
 -13   5  12      299.62      312.23     17.09 o 
 -12   5  12      821.63      809.97     18.81 o 
 -11   5  12       22.93       29.73      7.71 o 
 -10   5  12      566.70      555.10     15.14 o 
  -9   5  12      810.10      830.27     17.46 o 
  -8   5  12     2661.69     2703.95     31.16 o 
  -7   5  12     1054.28     1059.68     16.75 o 
  -6   5  12      953.19     1014.53     18.60 o 
  -5   5  12     4922.83     5192.48     67.61 o 
  -4   5  12     6422.58     6405.65     78.14 o 
  -3   5  12      351.81      329.20     18.21 o 
  -2   5  12      676.63      659.10     12.79 o 
  -1   5  12     8731.47     8482.85     73.42 o 
   0   5  12    10842.07    10710.57     65.88 o 
   1   5  12       81.97       46.12      4.73 o 
   2   5  12        2.95        7.21      4.89 o 
   3   5  12     8064.48     8089.53     56.53 o 
   4   5  12     1320.56     1249.01     14.73 o 
   5   5  12      192.45      198.36      6.92 o 
   6   5  12        1.44       -6.29      4.91 o 
   7   5  12     2387.32     2338.61     27.86 o 
   8   5  12      561.32      578.25     23.81 o 
   9   5  12      786.52      933.78     29.06 o 
  10   5  12       43.07       11.94     13.63 o 
 -13   6  12       45.22       39.10     10.66 o 
 -12   6  12      132.86      126.86     10.49 o 
 -11   6  12     2847.67     2788.68     39.98 o 
 -10   6  12     1051.91     1069.84     21.92 o 
  -9   6  12       92.56      107.01      8.59 o 
  -8   6  12     4274.87     4309.90     45.18 o 
  -7   6  12     6196.33     6192.40     58.72 o 
  -6   6  12     6189.44     6145.88     57.73 o 
  -5   6  12     1970.98     2052.88     35.39 o 
  -4   6  12     4641.83     4642.02     75.79 o 
  -3   6  12     5824.88     5777.66    143.26 o 
  -2   6  12     6128.28     5723.20     89.03 o 
  -1   6  12     6621.19     6385.87    160.32 o 
   0   6  12     2637.29     2756.55     22.36 o 
   1   6  12     5777.03     5664.45     39.72 o 
   2   6  12     5761.35     5690.98     39.94 o 
   3   6  12     1372.08     1382.73     20.93 o 
   4   6  12     2066.26     2094.39     30.28 o 
   5   6  12     1870.08     1838.32     18.81 o 
   6   6  12     4462.98     4525.48     44.13 o 
   7   6  12      283.09      279.89     10.56 o 
   8   6  12      167.23      113.10     21.24 o 
   9   6  12      815.24      805.82     28.06 o 
  10   6  12     1855.52     1994.50     72.20 o 
 -13   7  12      100.20      128.63     14.46 o 
 -12   7  12      187.29      191.37     21.75 o 
 -11   7  12      116.49      134.15     18.50 o 
 -10   7  12      111.16      109.20      9.93 o 
  -9   7  12       87.78       84.19      8.98 o 
  -8   7  12      206.20      188.76     10.00 o 
  -7   7  12      826.63      847.87     16.97 o 
  -6   7  12      687.04      659.61     14.62 o 
  -5   7  12     2512.63     2414.35     35.06 o 
  -4   7  12      689.26      679.12     26.42 o 
  -3   7  12      454.38      444.29     13.75 o 
  -2   7  12        8.50       12.12      6.03 o 
  -1   7  12       35.73       36.01      4.64 o 
   0   7  12       73.14       99.33      5.21 o 
   1   7  12      103.17      106.43      5.60 o 
   2   7  12      180.96      180.02      7.19 o 
   3   7  12       22.87       30.81      5.94 o 
   4   7  12       45.27       52.78      5.65 o 
   5   7  12        9.78        7.16      4.91 o 
   6   7  12      150.06      138.95     10.32 o 
   7   7  12      140.96      148.20      8.98 o 
   8   7  12       23.24       29.80     11.17 o 
   9   7  12        0.37       -1.66     11.77 o 
  10   7  12       29.77       15.04     14.32 o 
 -13   8  12        3.30        1.08      9.56 o 
 -12   8  12      173.57      149.65     13.58 o 
 -11   8  12     3273.17     3238.87     51.32 o 
 -10   8  12      756.81      790.58     21.04 o 
  -9   8  12       75.47      100.60     16.43 o 
  -8   8  12      657.61      650.92     16.44 o 
  -7   8  12     3349.78     3464.80     40.31 o 
  -6   8  12     6251.03     6210.30     60.89 o 
  -5   8  12      109.57      116.50      8.24 o 
  -4   8  12     1134.60     1241.48     27.28 o 
  -3   8  12     2027.68     2049.63     30.03 o 
  -2   8  12     2185.83     2142.56     26.07 o 
  -1   8  12       46.76       65.03      5.34 o 
   0   8  12      344.70      409.51      9.34 o 
   1   8  12     3483.63     3547.65     27.43 o 
   2   8  12     2585.12     2543.71     24.65 o 
   3   8  12      303.95      294.83      9.22 o 
   4   8  12      224.71      204.73     10.86 o 
   5   8  12     1641.44     1587.31     22.08 o 
   6   8  12     1663.21     1564.62     24.94 o 
   7   8  12      466.82      475.08     15.80 o 
   8   8  12      225.32      203.52     17.07 o 
   9   8  12      317.33      256.30     22.09 o 
  10   8  12      700.82      732.43     32.68 o 
 -13   9  12     1402.46     1492.60     40.69 o 
 -12   9  12      766.67      757.86     28.26 o 
 -11   9  12        0.33       14.38      8.15 o 
 -10   9  12      408.92      434.93     17.14 o 
  -9   9  12     1060.31     1036.61     41.83 o 
  -8   9  12     3209.88     3217.05     47.49 o 
  -7   9  12        0.66       -0.76      6.01 o 
  -6   9  12     1162.97     1118.31     20.88 o 
  -5   9  12     5108.83     5077.40     53.29 o 
  -4   9  12     3001.86     2953.69     40.10 o 
  -3   9  12     1772.04     1699.49     25.73 o 
  -2   9  12      382.39      415.94     14.05 o 
  -1   9  12     7858.17     7794.89     55.84 o 
   0   9  12     1808.65     1860.09     18.03 o 
   1   9  12       57.45       55.34      5.30 o 
   2   9  12     2337.02     2297.19     23.83 o 
   3   9  12     6475.89     6385.36     55.79 o 
   4   9  12     3081.18     3015.49     32.55 o 
   5   9  12       99.58       83.87      7.54 o 
   6   9  12      385.27      337.42     13.42 o 
   7   9  12     2527.25     2534.07     46.67 o 
   8   9  12     1019.80     1130.10     32.52 o 
   9   9  12      541.51      671.62     31.22 o 
 -12  10  12       40.45       33.29     12.14 o 
 -11  10  12        6.26       11.18     16.75 o 
 -10  10  12       25.51       32.42     10.49 o 
  -9  10  12      156.15      150.68     16.18 o 
  -8  10  12       17.29       13.51      7.25 o 
  -7  10  12       21.62       44.50      9.16 o 
  -6  10  12       63.98       53.03      7.98 o 
  -5  10  12      168.59      153.78     11.69 o 
  -4  10  12       94.76       90.71      8.69 o 
  -3  10  12      521.41      535.77     14.68 o 
  -2  10  12      254.59      278.30     11.88 o 
  -1  10  12        5.09       11.21      4.29 o 
   0  10  12      311.45      280.33      8.19 o 
   1  10  12       22.57       34.27      5.61 o 
   2  10  12       68.66       72.22      6.70 o 
   3  10  12      204.59      191.83      9.59 o 
   4  10  12       94.10      100.17      7.66 o 
   5  10  12       34.13       30.72      6.42 o 
   6  10  12      125.28      128.94      9.82 o 
   7  10  12       11.72        9.54      8.66 o 
   8  10  12       25.14       37.13     13.08 o 
   9  10  12        1.36        9.84     18.51 o 
 -12  11  12      835.51      859.15     32.45 o 
 -11  11  12      126.14      109.71     15.46 o 
 -10  11  12     1000.47     1001.62     26.19 o 
  -9  11  12     1439.56     1408.96     30.29 o 
  -8  11  12     2339.59     2437.35     36.44 o 
  -7  11  12      496.65      494.80     16.39 o 
  -6  11  12      933.50      877.23     20.90 o 
  -5  11  12     4154.81     4035.48     48.13 o 
  -4  11  12     2111.32     2080.86     31.43 o 
  -3  11  12     1879.30     1714.20     25.55 o 
  -2  11  12     3436.16     3514.14     36.85 o 
  -1  11  12     3597.17     3627.99     32.51 o 
   0  11  12     1150.73     1167.69     15.48 o 
   1  11  12     3580.19     3432.12     33.55 o 
   2  11  12     2665.52     2652.79     42.23 o 
   3  11  12     3452.45     3246.04     35.26 o 
   4  11  12     4480.24     4350.48     43.04 o 
   5  11  12      726.29      749.98     16.53 o 
   6  11  12       43.68       15.34      7.35 o 
   7  11  12      637.89      593.28     19.96 o 
   8  11  12     2279.59     2459.84     57.38 o 
   9  11  12        1.08      -21.79     14.04 o 
 -12  12  12      495.41      464.55     26.40 o 
 -11  12  12     1560.62     1441.69     42.46 o 
 -10  12  12     2045.60     1976.38     41.77 o 
  -9  12  12       50.34       42.25     10.01 o 
  -8  12  12      763.89      726.10     20.68 o 
  -7  12  12     1536.61     1532.28     38.18 o 
  -6  12  12     5105.40     4807.99     56.05 o 
  -5  12  12      206.05      196.62     12.46 o 
  -4  12  12      307.66      346.06     14.92 o 
  -3  12  12     3338.97     3347.96     50.10 o 
  -2  12  12     5896.29     5864.10     52.24 o 
  -1  12  12        1.16       -2.92      5.01 o 
   0  12  12      109.42       97.09      6.89 o 
   1  12  12     3706.89     3772.23     42.12 o 
   2  12  12     3759.88     3716.08     40.13 o 
   3  12  12       92.27       85.90      8.14 o 
   4  12  12        1.18        0.80      6.10 o 
   5  12  12     1194.16     1261.35     21.05 o 
   6  12  12     1259.76     1319.76     24.47 o 
   7  12  12      454.75      521.59     21.67 o 
   8  12  12      105.08       80.14     18.36 o 
 -11  13  12       67.86       48.01     14.51 o 
 -10  13  12       85.47      106.33     16.75 o 
  -9  13  12       30.38       35.45     10.48 o 
  -8  13  12      715.12      748.32     21.84 o 
  -7  13  12      388.57      385.30     17.17 o 
  -6  13  12       17.24       19.47      8.15 o 
  -5  13  12       25.70       11.15      8.06 o 
  -4  13  12       47.67       65.61      9.13 o 
  -3  13  12       15.59       20.03      8.62 o 
  -2  13  12      158.27      125.81     10.17 o 
  -1  13  12        3.48        1.93      7.00 o 
   0  13  12      125.55      124.30      9.49 o 
   1  13  12      125.35      126.32      8.88 o 
   2  13  12      190.14      173.48     10.06 o 
   3  13  12       34.83       40.15      7.51 o 
   4  13  12      177.51      151.18     10.98 o 
   5  13  12       11.23        8.54      7.61 o 
   6  13  12        0.20       -0.01      7.28 o 
   7  13  12        0.43       29.91     15.68 o 
   8  13  12       34.40       30.60     15.94 o 
 -11  14  12      924.44      808.02     34.26 o 
 -10  14  12     1415.25     1442.91    100.32 o 
  -9  14  12      156.04      171.93     19.35 o 
  -8  14  12      181.14      175.66     17.24 o 
  -7  14  12     2404.02     2374.67     43.39 o 
  -6  14  12     1218.09     1233.26     32.21 o 
  -5  14  12       69.15       52.51     14.75 o 
  -4  14  12     1050.70     1082.37     25.53 o 
  -3  14  12     3166.52     3235.89     44.42 o 
  -2  14  12     2764.53     2746.90     43.05 o 
  -1  14  12      273.15      242.16     11.80 o 
   0  14  12      831.26      843.37     19.47 o 
   1  14  12     2714.69     2708.16     39.74 o 
   2  14  12     2419.87     2480.13     32.85 o 
   3  14  12      109.57      124.10      9.46 o 
   4  14  12      166.48      169.00     11.67 o 
   5  14  12     1638.37     1596.94     28.59 o 
   6  14  12     1134.40     1187.35     32.73 o 
   7  14  12      160.09      199.50     48.02 o 
 -10  15  12      138.20      158.46     19.93 o 
  -9  15  12     1276.10     1238.01     41.95 o 
  -8  15  12      258.20      235.23     21.75 o 
  -7  15  12      338.90      296.26     21.30 o 
  -6  15  12      880.78      885.09     36.21 o 
  -5  15  12     1668.15     1567.58     34.93 o 
  -4  15  12      380.79      330.88     19.33 o 
  -3  15  12      353.48      373.31     19.08 o 
  -2  15  12      763.38      746.40     24.04 o 
  -1  15  12     1816.04     1783.96     46.48 o 
   0  15  12     1697.00     1645.70     27.60 o 
   1  15  12     1050.01      989.21     19.52 o 
   2  15  12      293.19      323.21     13.14 o 
   3  15  12     1055.50     1116.47     23.15 o 
   4  15  12      723.95      753.90     20.18 o 
   5  15  12      140.44      124.35     12.33 o 
   6  15  12      316.94      301.64     25.34 o 
   7  15  12      171.50      168.04     22.11 o 
  -9  16  12        0.24       -7.04     12.21 o 
  -8  16  12      171.78      157.21     19.89 o 
  -7  16  12      342.11      332.76     26.33 o 
  -6  16  12        1.41       13.28     12.08 o 
  -5  16  12      394.80      375.77     22.54 o 
  -4  16  12      127.94      135.24     17.92 o 
  -3  16  12       18.49       34.14     11.36 o 
  -2  16  12      101.44      106.69     16.11 o 
  -1  16  12       93.32       97.27     15.25 o 
   0  16  12      601.08      586.11     17.35 o 
   1  16  12       85.67       70.55      9.47 o 
   2  16  12       35.45       36.56      7.92 o 
   3  16  12      366.64      353.05     13.62 o 
   4  16  12      111.96      102.15      9.94 o 
   5  16  12      290.17      268.81     15.41 o 
   6  16  12      258.96      252.63     23.71 o 
  -8  17  12     1569.49     1601.45     49.77 o 
  -7  17  12       89.62       69.16     16.70 o 
  -6  17  12      495.08      490.95     25.11 o 
  -5  17  12     1059.57     1108.45     43.12 o 
  -4  17  12     2873.11     2777.23     57.78 o 
  -3  17  12       12.25      -11.68     20.42 o 
  -2  17  12       44.81       26.86     16.63 o 
  -1  17  12     3464.19     3512.90     61.54 o 
   0  17  12     1854.04     1794.66     29.67 o 
   1  17  12       46.18       53.13      9.03 o 
   2  17  12       21.98       17.49      9.23 o 
   3  17  12     1397.70     1421.34     25.81 o 
   4  17  12     1170.23     1173.58     32.34 o 
   5  17  12      447.45      505.55     24.05 o 
  -7  18  12      629.12      578.01     45.25 o 
  -6  18  12      137.35      141.84     21.83 o 
  -5  18  12      263.07      240.02     29.63 o 
  -4  18  12      211.47      180.92     22.85 o 
  -3  18  12      987.59      991.92     39.63 o 
  -2  18  12      626.28      617.86     66.60 o 
  -1  18  12      242.43      200.06     21.88 o 
   0  18  12      826.37      866.51     29.80 o 
   1  18  12      169.73      172.12     12.94 o 
   2  18  12      788.92      839.14     23.25 o 
   3  18  12      111.97      115.79     10.43 o 
   4  18  12       71.52       68.81     16.99 o 
  -6  19  12      137.43      127.47     22.07 o 
  -5  19  12      552.61      598.88     53.21 o 
  -4  19  12      424.42      483.05     31.01 o 
  -3  19  12       17.79       28.12     22.58 o 
  -2  19  12       28.79       56.66     18.75 o 
  -1  19  12       54.69       80.61     17.62 o 
   0  19  12      638.79      653.33     34.95 o 
   1  19  12       92.11       73.08     10.60 o 
   2  19  12       95.90       82.87     10.56 o 
  -4  20  12      396.53      399.26     29.97 o 
  -3  20  12     1321.88     1310.46     61.22 o 
  -2  20  12     1011.47     1001.40     41.70 o 
  -1  20  12      341.27      323.80     21.31 o 
   0  20  12      497.53      508.15     20.54 o 
 -14   1  13     1321.71     1323.01     29.46 o 
 -13   1  13     2516.54     2591.62     32.31 o 
 -12   1  13     1398.43     1432.20     21.02 o 
 -11   1  13      341.65      327.60     10.85 o 
 -10   1  13      803.72      797.16     22.55 o 
  -9   1  13     4115.48     4201.68     56.02 o 
  -8   1  13     3003.33     3116.29     43.30 o 
  -7   1  13     1776.69     1755.84     27.97 o 
  -6   1  13     8152.62     8271.80     64.03 o 
  -5   1  13     7573.16     7652.20     57.33 o 
  -4   1  13     4458.55     4844.42     41.99 o 
  -3   1  13       27.34       47.42      4.75 o 
  -2   1  13     5611.17     5588.12     61.20 o 
  -1   1  13    16393.05    16415.89    209.62 o 
   0   1  13     2163.84     2016.09     25.28 o 
   1   1  13      424.27      402.73      6.41 o 
   2   1  13     2633.55     2691.76     25.99 o 
   3   1  13     6751.64     6699.98     45.09 o 
   4   1  13      575.83      648.80      9.69 o 
   5   1  13      996.58     1005.18     12.27 o 
   6   1  13     3590.82     3504.82     30.52 o 
   7   1  13     2374.82     2374.79     28.04 o 
   8   1  13     2123.44     2315.14     49.59 o 
   9   1  13       19.73       11.80     12.82 o 
  10   1  13      283.23      250.72     21.13 o 
 -14   2  13       36.85       40.33      9.05 o 
 -13   2  13       72.81       76.96      8.34 o 
 -12   2  13      834.08      875.55     16.54 o 
 -11   2  13     2807.58     2819.41     31.03 o 
 -10   2  13       98.33      121.50      7.96 o 
  -9   2  13      100.45      124.05      8.68 o 
  -8   2  13     2849.04     2921.75     33.07 o 
  -7   2  13     3915.41     4021.91     40.82 o 
  -6   2  13      706.66      708.49     12.25 o 
  -5   2  13       47.12       39.16      4.27 o 
  -4   2  13    11364.97    11378.83     91.92 o 
  -3   2  13     9725.49     9601.00    101.95 o 
  -2   2  13    18098.52    18047.72    181.85 o 
  -1   2  13       64.01       76.89      7.37 o 
   0   2  13     4319.55     4600.60     41.80 o 
   1   2  13     3223.90     3270.89     24.09 o 
   2   2  13     4745.80     4779.27     38.55 o 
   3   2  13     2660.57     2472.60     24.19 o 
   4   2  13     1505.16     1503.69     15.39 o 
   5   2  13     6268.06     6160.95     43.40 o 
   6   2  13     2741.06     2823.18     31.58 o 
   7   2  13      415.35      330.35     11.31 o 
   8   2  13      122.16       61.98     14.09 o 
   9   2  13     1154.11     1209.66     36.62 o 
  10   2  13      501.01      569.13     28.07 o 
 -14   3  13        8.03       15.29      8.33 o 
 -13   3  13      396.32      413.09     30.28 o 
 -12   3  13       43.08       38.05      8.65 o 
 -11   3  13      773.13      786.11     14.91 o 
 -10   3  13       11.21       23.39      6.07 o 
  -9   3  13        8.82       12.22      6.44 o 
  -8   3  13     1813.15     1781.90     29.53 o 
  -7   3  13      123.41       97.44      7.82 o 
  -6   3  13      737.78      857.62     14.29 o 
  -5   3  13        8.22        4.57      3.95 o 
  -4   3  13     3989.91     4221.50     42.82 o 
  -3   3  13     2874.65     2942.90     45.94 o 
  -2   3  13      478.80      398.65     11.38 o 
  -1   3  13     1046.94     1062.75     23.45 o 
   0   3  13     2969.88     2898.47     27.22 o 
   1   3  13     1474.79     1357.71     13.87 o 
   2   3  13      563.59      613.25     18.06 o 
   3   3  13     2317.84     2135.64     19.66 o 
   4   3  13       50.11       56.69      5.02 o 
   5   3  13      205.76      181.35      7.19 o 
   6   3  13        5.05       -4.83      4.91 o 
   7   3  13       23.41       33.94      6.06 o 
   8   3  13      249.32      248.22     19.76 o 
   9   3  13      118.26       81.13     15.82 o 
  10   3  13       38.89       32.40     14.81 o 
 -14   4  13      489.68      527.07     20.36 o 
 -13   4  13      184.35      163.87     12.64 o 
 -12   4  13     1003.72      988.54     20.61 o 
 -11   4  13     2092.81     2144.71     29.07 o 
 -10   4  13     1313.36     1322.91     23.98 o 
  -9   4  13      187.42      190.85      8.31 o 
  -8   4  13     1821.82     1822.08     26.54 o 
  -7   4  13     3601.19     3628.17     40.45 o 
  -6   4  13     1232.73     1270.89     23.90 o 
  -5   4  13     2032.02     2003.36     25.42 o 
  -4   4  13    10531.22    10785.52    211.92 o 
  -3   4  13    15950.85    16197.54    220.76 o 
  -2   4  13     1217.29     1063.31     20.67 o 
  -1   4  13      939.67      826.64     19.24 o 
   0   4  13     3057.73     3196.72     25.47 o 
   1   4  13    12001.97    12374.33     75.09 o 
   2   4  13      119.09      111.96      6.63 o 
   3   4  13       10.72        2.28      4.58 o 
   4   4  13     2876.50     2750.30     45.27 o 
   5   4  13     3037.75     3060.99     28.94 o 
   6   4  13      765.36      791.61     17.13 o 
   7   4  13       24.28       24.73      6.91 o 
   8   4  13     1808.10     1766.41     37.70 o 
   9   4  13     1781.99     1881.51     47.17 o 
  10   4  13      493.84      570.45     29.34 o 
 -14   5  13      759.92      804.65     25.66 o 
 -13   5  13      596.38      658.65     22.42 o 
 -12   5  13      359.59      401.83     17.63 o 
 -11   5  13        2.14       12.96      7.44 o 
 -10   5  13     2121.02     2038.05     30.12 o 
  -9   5  13     1345.29     1337.70     20.78 o 
  -8   5  13     1488.02     1488.20     21.24 o 
  -7   5  13      431.01      426.93     11.03 o 
  -6   5  13     1982.01     1979.44     37.38 o 
  -5   5  13     3426.24     3397.99     40.66 o 
  -4   5  13      769.40      718.15     25.72 o 
  -3   5  13     1413.95     1390.91     37.63 o 
  -2   5  13     3165.73     3026.19     39.95 o 
  -1   5  13     3484.83     3335.00     40.07 o 
   0   5  13     3828.86     3744.59     27.45 o 
   1   5  13      258.46      204.85      6.59 o 
   2   5  13     3175.60     3188.98     39.41 o 
   3   5  13      742.26      782.75     16.73 o 
   4   5  13     1113.27     1144.76     16.39 o 
   5   5  13      436.18      365.59     10.32 o 
   6   5  13      567.32      552.28     18.01 o 
   7   5  13     1221.33     1262.81     21.33 o 
   8   5  13      757.56      808.37     30.88 o 
   9   5  13        7.74      -19.48     13.42 o 
  10   5  13      693.53      667.98     31.05 o 
 -13   6  13       10.31       13.44      9.09 o 
 -12   6  13      141.06      130.01     10.57 o 
 -11   6  13      443.36      440.17     15.53 o 
 -10   6  13      194.07      214.03     11.47 o 
  -9   6  13      482.32      510.89     13.70 o 
  -8   6  13      500.90      523.74     17.65 o 
  -7   6  13     1261.09     1308.57     20.33 o 
  -6   6  13      577.18      571.68     15.85 o 
  -5   6  13        3.06        9.70      5.40 o 
  -4   6  13       16.20       26.13      8.61 o 
  -3   6  13     2485.44     2455.68     37.93 o 
  -2   6  13      362.14      386.79     14.26 o 
  -1   6  13      541.58      482.10     13.66 o 
   0   6  13       32.28       51.01      4.57 o 
   1   6  13      946.50      922.15     12.68 o 
   2   6  13        9.15        4.35      5.23 o 
   3   6  13     1003.03      999.55     16.08 o 
   4   6  13     1158.92     1110.18     17.06 o 
   5   6  13      298.91      286.88     12.84 o 
   6   6  13       73.51       66.82      8.00 o 
   7   6  13       11.28       -5.36      6.03 o 
   8   6  13       11.54       45.32     12.26 o 
   9   6  13      236.42      246.82     27.25 o 
  10   6  13      100.13      126.81     40.38 o 
 -13   7  13     2055.54     2068.46     44.49 o 
 -12   7  13      438.41      459.47     17.50 o 
 -11   7  13        3.11        6.54      7.03 o 
 -10   7  13     2860.03     2841.85     40.52 o 
  -9   7  13     1540.73     1569.96     30.75 o 
  -8   7  13      351.89      379.95     12.59 o 
  -7   7  13      303.83      270.40     11.03 o 
  -6   7  13     6459.51     6403.88     61.41 o 
  -5   7  13    10267.56    10386.36     91.14 o 
  -4   7  13    10053.66    10118.96     89.06 o 
  -3   7  13       20.66       28.09      7.42 o 
  -2   7  13     6665.55     6871.84     72.68 o 
  -1   7  13     9018.08     8940.32     82.92 o 
   0   7  13     8107.11     7996.73     52.23 o 
   1   7  13      363.46      396.05      9.39 o 
   2   7  13     1912.95     1902.41     21.50 o 
   3   7  13     2607.47     2481.82     27.80 o 
   4   7  13     5683.83     5656.38     50.60 o 
   5   7  13     1350.91     1272.38     17.48 o 
   6   7  13     1731.50     1666.49     26.00 o 
   7   7  13     3436.21     3534.28     40.59 o 
   8   7  13     1441.83     1492.14     36.20 o 
   9   7  13       60.18      108.95     19.42 o 
  10   7  13      113.61       64.06     19.45 o 
 -13   8  13      200.93      232.10     17.99 o 
 -12   8  13      454.35      474.19     21.92 o 
 -11   8  13     1288.97     1305.86     27.54 o 
 -10   8  13     1645.82     1690.86     30.61 o 
  -9   8  13      327.81      308.22     13.26 o 
  -8   8  13     1001.54      937.42     26.74 o 
  -7   8  13     4183.24     4073.57     45.32 o 
  -6   8  13      588.65      531.95     14.53 o 
  -5   8  13      186.49      160.29     10.61 o 
  -4   8  13      954.34     1017.46     19.17 o 
  -3   8  13     6846.73     6933.32     74.91 o 
  -2   8  13        3.27       10.45      6.73 o 
  -1   8  13       80.78       75.34      5.46 o 
   0   8  13     1019.07     1004.68     13.16 o 
   1   8  13     7901.32     7774.75     55.52 o 
   2   8  13      373.49      316.72     10.17 o 
   3   8  13     1455.08     1337.54     18.52 o 
   4   8  13      571.56      583.88     14.05 o 
   5   8  13     2868.57     2939.18     34.30 o 
   6   8  13       29.25       45.49      7.67 o 
   7   8  13      441.39      447.11     14.14 o 
   8   8  13      964.93      979.06     30.35 o 
   9   8  13      347.87      324.42     30.16 o 
 -13   9  13       19.77       30.18     22.98 o 
 -12   9  13      420.01      411.81     44.50 o 
 -11   9  13      132.98      132.40     11.94 o 
 -10   9  13      180.78      171.86     12.57 o 
  -9   9  13      396.43      428.16     15.11 o 
  -8   9  13      181.06      192.52     11.27 o 
  -7   9  13      484.80      466.85     17.26 o 
  -6   9  13      866.84      861.76     22.31 o 
  -5   9  13     5038.94     4879.12     59.68 o 
  -4   9  13        3.22       -0.77      5.52 o 
  -3   9  13       12.59       14.55      6.91 o 
  -2   9  13       27.00       44.02      7.56 o 
  -1   9  13     2707.18     2645.42     26.52 o 
   0   9  13       10.61       15.33      4.28 o 
   1   9  13       45.62       36.62      5.14 o 
   2   9  13     1211.78     1151.37     17.37 o 
   3   9  13     1878.86     1788.61     30.78 o 
   4   9  13        3.00        8.62      5.74 o 
   5   9  13       12.29      -10.23      5.62 o 
   6   9  13      538.36      537.85     19.38 o 
   7   9  13      994.33      968.03     23.89 o 
   8   9  13       45.96       26.39     12.21 o 
   9   9  13      182.73      219.36     22.45 o 
 -12  10  13     1066.92     1075.18     34.82 o 
 -11  10  13     1963.39     2005.97     41.29 o 
 -10  10  13      456.98      475.50     18.27 o 
  -9  10  13       83.67       77.44      9.67 o 
  -8  10  13     2236.74     2244.53     33.50 o 
  -7  10  13     5741.49     5646.14     60.48 o 
  -6  10  13      543.27      544.61     16.35 o 
  -5  10  13       12.22       19.80      6.73 o 
  -4  10  13     5096.13     5081.99     61.54 o 
  -3  10  13     5889.38     5817.17     74.28 o 
  -2  10  13     4029.41     3839.11     44.52 o 
  -1  10  13      211.08      241.46     10.45 o 
   0  10  13     2445.98     2403.93     22.56 o 
   1  10  13     2517.01     2528.27     27.04 o 
   2  10  13     3539.32     3515.94     34.33 o 
   3  10  13      118.74      117.86      8.47 o 
   4  10  13     2122.42     2088.29     26.50 o 
   5  10  13     2413.51     2361.14     29.31 o 
   6  10  13      749.46      755.31     18.82 o 
   7  10  13      152.84      140.69     12.46 o 
   8  10  13      716.22      620.41     30.91 o 
   9  10  13     1720.00     1963.26     51.94 o 
 -12  11  13        2.41        1.83     10.56 o 
 -11  11  13        0.34       10.71     10.72 o 
 -10  11  13      409.11      389.04     24.10 o 
  -9  11  13      422.13      379.47     21.44 o 
  -8  11  13      502.92      481.14     17.60 o 
  -7  11  13        5.94       19.74      8.48 o 
  -6  11  13      843.52      835.72     23.11 o 
  -5  11  13      425.55      386.59     17.17 o 
  -4  11  13      335.11      318.36     16.14 o 
  -3  11  13       27.04       21.07     10.44 o 
  -2  11  13      662.82      671.10     16.56 o 
  -1  11  13      413.09      400.17     15.07 o 
   0  11  13     1258.87     1226.36     18.53 o 
   1  11  13      235.34      240.17     12.99 o 
   2  11  13     1241.48     1271.55     20.73 o 
   3  11  13     1170.38     1209.71     20.17 o 
   4  11  13     1002.40     1038.50     18.84 o 
   5  11  13      209.54      193.09     10.22 o 
   6  11  13      220.43      218.37     12.17 o 
   7  11  13      202.99      239.76     15.12 o 
   8  11  13      512.32      586.95     32.86 o 
 -12  12  13      493.79      557.82     28.31 o 
 -11  12  13      410.66      430.92     25.32 o 
 -10  12  13       17.30       25.42     15.13 o 
  -9  12  13        6.39       -1.81     10.15 o 
  -8  12  13      962.57      967.48     35.23 o 
  -7  12  13      248.31      272.09     16.34 o 
  -6  12  13      160.33      170.92     13.80 o 
  -5  12  13      163.80      167.90     14.68 o 
  -4  12  13     1676.85     1696.20     33.70 o 
  -3  12  13      461.61      482.77     17.04 o 
  -2  12  13     2449.81     2452.07     31.86 o 
  -1  12  13      402.06      405.50     12.55 o 
   0  12  13      327.51      324.64     12.23 o 
   1  12  13      663.14      674.35     15.64 o 
   2  12  13     1268.29     1160.11     20.12 o 
   3  12  13      573.04      530.00     14.82 o 
   4  12  13      575.09      544.89     16.91 o 
   5  12  13      892.02      863.25     18.04 o 
   6  12  13     1287.11     1315.49     31.77 o 
   7  12  13        0.03      -16.10      9.42 o 
   8  12  13      179.92      126.57     21.47 o 
 -11  13  13       30.64       36.42     13.42 o 
 -10  13  13     1638.64     1573.52     45.18 o 
  -9  13  13     1383.83     1395.21     36.85 o 
  -8  13  13      308.61      293.08     17.65 o 
  -7  13  13       71.08       63.91     16.73 o 
  -6  13  13      722.55      683.00     33.47 o 
  -5  13  13     5404.90     5405.69     69.92 o 
  -4  13  13      878.45      855.08     22.25 o 
  -3  13  13      448.62      446.14     20.57 o 
  -2  13  13     3698.62     3726.51     42.28 o 
  -1  13  13     6042.73     6057.14     64.65 o 
   0  13  13      613.44      585.58     16.23 o 
   1  13  13       69.06       57.75      7.51 o 
   2  13  13     1726.09     1754.03     32.45 o 
   3  13  13     3445.25     3410.72     38.27 o 
   4  13  13      307.80      283.64     13.81 o 
   5  13  13      122.26      120.77     11.17 o 
   6  13  13     1088.73     1140.11     24.61 o 
   7  13  13     1500.88     1528.84     45.46 o 
 -10  14  13       10.34       22.86     12.82 o 
  -9  14  13        0.23       -8.13     11.00 o 
  -8  14  13      260.31      244.66     17.26 o 
  -7  14  13      275.56      263.65     20.84 o 
  -6  14  13      489.49      481.76     25.02 o 
  -5  14  13        0.40       13.40     10.03 o 
  -4  14  13      220.10      213.22     14.47 o 
  -3  14  13       60.86       66.27     11.47 o 
  -2  14  13      209.13      221.74     13.95 o 
  -1  14  13       18.79       46.13     12.50 o 
   0  14  13      398.55      393.56     14.46 o 
   1  14  13       77.88       81.91      9.56 o 
   2  14  13      638.10      654.52     16.94 o 
   3  14  13        0.85       -3.16      6.76 o 
   4  14  13      159.70      175.11     12.04 o 
   5  14  13      176.17      236.95     13.66 o 
   6  14  13      119.36      141.41     16.18 o 
   7  14  13       20.39        2.83     14.86 o 
 -10  15  13      312.38      278.60     23.91 o 
  -9  15  13     1190.66     1109.47     40.07 o 
  -8  15  13      530.41      522.91     43.02 o 
  -7  15  13        6.30        0.43     11.24 o 
  -6  15  13     2150.64     2185.42     53.18 o 
  -5  15  13     1117.46     1106.44     29.97 o 
  -4  15  13      186.02      163.64     15.47 o 
  -3  15  13      303.75      258.17     17.16 o 
  -2  15  13      550.72      615.59     22.53 o 
  -1  15  13      886.59      889.79     30.37 o 
   0  15  13      861.02      845.37     20.04 o 
   1  15  13       67.18       75.88      9.11 o 
   2  15  13      358.97      339.59     13.47 o 
   3  15  13      449.87      415.18     14.52 o 
   4  15  13      495.07      509.39     26.85 o 
   5  15  13       20.30        7.71      9.49 o 
   6  15  13      365.25      278.22     18.85 o 
  -9  16  13      125.38      154.20     20.10 o 
  -8  16  13     1180.87     1185.60     66.20 o 
  -7  16  13     1838.95     1858.73     52.71 o 
  -6  16  13     1684.11     1733.02     44.30 o 
  -5  16  13      596.66      624.03     24.58 o 
  -4  16  13      718.50      726.00     31.06 o 
  -3  16  13     4002.74     4000.53     73.98 o 
  -2  16  13     2654.07     2670.82     68.75 o 
  -1  16  13       16.07       -3.08     11.99 o 
   0  16  13     1237.67     1283.24     24.45 o 
   1  16  13     1730.90     1747.58     34.80 o 
   2  16  13      492.72      486.73     15.40 o 
   3  16  13       15.49       15.35      7.81 o 
   4  16  13     1358.87     1434.74     25.28 o 
   5  16  13     1494.59     1568.41     30.93 o 
  -8  17  13      228.26      234.69     48.58 o 
  -7  17  13       78.44       84.11     17.37 o 
  -6  17  13      104.27       87.07     15.38 o 
  -5  17  13       61.92       57.18     18.38 o 
  -4  17  13       35.85       18.62     14.20 o 
  -3  17  13        0.06      -15.12     15.29 o 
  -2  17  13        2.34      -16.73     16.58 o 
  -1  17  13      254.40      242.05     20.33 o 
   0  17  13        0.24        0.82      9.97 o 
   1  17  13        0.01       -3.63      7.48 o 
   2  17  13      143.05      141.33     12.68 o 
   3  17  13      518.57      572.10     19.75 o 
   4  17  13      114.45      124.20     15.29 o 
  -7  18  13     1080.61     1168.30     62.10 o 
  -6  18  13      457.87      394.90     30.74 o 
  -5  18  13      366.81      430.56     52.55 o 
  -4  18  13      487.20      549.27     32.53 o 
  -3  18  13     1738.73     1866.26     87.44 o 
  -2  18  13       24.56       29.85     16.72 o 
  -1  18  13       75.30       80.45     20.85 o 
   0  18  13      742.19      823.80     28.73 o 
   1  18  13     1317.39     1380.89     29.20 o 
   2  18  13       44.28       18.76      8.89 o 
   3  18  13        0.66       -3.90      8.53 o 
  -6  19  13     1828.95     1783.23     56.24 o 
  -5  19  13      694.14      766.81     56.83 o 
  -4  19  13      740.86      816.59     47.23 o 
  -3  19  13       22.49       43.30     20.73 o 
  -2  19  13     1175.93     1116.48     42.73 o 
  -1  19  13      611.79      638.46     57.32 o 
   0  19  13      909.46      947.00     32.25 o 
   1  19  13      237.00      245.72     21.55 o 
   2  19  13      693.68      726.50     21.58 o 
  -3  20  13       27.25       30.10     17.75 o 
  -2  20  13       34.86       45.97     23.46 o 
  -1  20  13       83.18      101.78     19.37 o 
 -14   0  14        5.15       -4.69     10.06 o 
 -13   0  14      415.04      426.02     20.00 o 
 -12   0  14     2773.32     2815.35     44.77 o 
 -11   0  14       24.52       47.44     23.20 o 
 -10   0  14      421.48      453.29     24.90 o 
  -9   0  14     1302.46     1301.97     45.14 o 
  -8   0  14     4782.26     4929.80     84.37 o 
  -7   0  14     8853.77     9296.65    135.49 o 
  -6   0  14      219.46      189.08      6.81 o 
  -5   0  14     3152.16     3142.07     46.25 o 
  -4   0  14     3716.48     3478.45     49.95 o 
  -2   0  14     1239.87     1400.85     40.13 o 
  -1   0  14     4103.70     4179.76     89.25 o 
   0   0  14    19609.85    19133.22    230.16 o 
   1   0  14     8382.31     8507.25     80.13 o 
   2   0  14     1176.05     1113.63     22.24 o 
   3   0  14      655.80      593.30     17.72 o 
   4   0  14    11987.24    11701.63    125.26 o 
   5   0  14     1227.55     1254.60     25.47 o 
   6   0  14      800.70      824.33     27.14 o 
   7   0  14      357.38      239.82     17.12 o 
   8   0  14     2122.61     2063.44     66.05 o 
   9   0  14      589.65      765.77     43.28 o 
  10   0  14      202.29      260.86     31.29 o 
 -14   1  14      139.61      156.17     11.47 o 
 -13   1  14      251.65      260.91     10.60 o 
 -12   1  14      127.82      122.40      7.19 o 
 -11   1  14      359.12      376.29     11.88 o 
 -10   1  14     1386.09     1411.26     29.74 o 
  -9   1  14      103.13      126.92     12.48 o 
  -8   1  14      430.33      467.62     15.40 o 
  -7   1  14      870.94      866.97     18.66 o 
  -6   1  14     5228.85     5347.25     39.55 o 
  -5   1  14      101.10      108.83      5.78 o 
  -4   1  14      338.07      322.04      7.56 o 
  -3   1  14     1558.64     1499.60     39.47 o 
  -2   1  14      121.75      127.04      9.98 o 
  -1   1  14     2518.54     2548.93     44.04 o 
   0   1  14     1000.56     1007.38     19.29 o 
   1   1  14     2502.33     2646.26     21.34 o 
   2   1  14      325.69      379.30     10.30 o 
   3   1  14     1201.56     1126.35     16.01 o 
   4   1  14      206.89      149.65      7.17 o 
   5   1  14      693.52      658.05     21.62 o 
   6   1  14      140.74      140.44      9.98 o 
   7   1  14     1280.58     1335.22     24.01 o 
   8   1  14       24.16       28.90     17.92 o 
   9   1  14       22.94       12.38     13.46 o 
  10   1  14      459.80      438.42     54.15 o 
 -14   2  14       10.04        0.02      7.48 o 
 -13   2  14        1.27       -2.43      9.44 o 
 -12   2  14     2493.98     2511.75     29.76 o 
 -11   2  14      306.31      337.56     12.73 o 
 -10   2  14      329.48      344.57     11.66 o 
  -9   2  14     1188.29     1188.99     19.18 o 
  -8   2  14     2091.36     2111.84     26.42 o 
  -7   2  14      795.09      813.08     28.79 o 
  -6   2  14     1111.86     1119.13     13.06 o 
  -5   2  14       75.84       57.30      6.26 o 
  -4   2  14     3709.02     3831.54     45.51 o 
  -3   2  14     1996.36     2073.79     54.34 o 
  -2   2  14       56.00       47.93      6.56 o 
  -1   2  14     1595.02     1746.11     23.02 o 
   0   2  14     3063.66     2906.87     26.23 o 
   1   2  14     5585.11     5450.97     39.25 o 
   2   2  14     1350.37     1342.13     14.65 o 
   3   2  14     1034.21     1071.00     15.04 o 
   4   2  14       60.77       63.22      7.03 o 
   5   2  14     1516.34     1558.00     29.25 o 
   6   2  14      418.32      433.77     15.19 o 
   7   2  14       60.17       36.71     12.84 o 
   8   2  14      236.00      217.58     18.80 o 
   9   2  14      287.81      313.38     22.74 o 
  10   2  14        1.28      -14.41     13.33 o 
 -14   3  14      825.25      898.71     24.16 o 
 -13   3  14     1607.75     1651.61     31.86 o 
 -12   3  14       42.84       51.11     10.62 o 
 -11   3  14     1828.77     1810.71     28.69 o 
 -10   3  14     4892.70     4841.23     57.97 o 
  -9   3  14     5218.80     5279.48     54.39 o 
  -8   3  14      403.26      415.51     21.82 o 
  -7   3  14      585.95      617.38     11.86 o 
  -6   3  14     7289.42     7539.61     71.75 o 
  -5   3  14     7540.12     7568.89     81.56 o 
  -4   3  14      446.71      449.65     12.76 o 
  -3   3  14     5920.68     6027.61    126.34 o 
  -2   3  14    10172.37    10343.38     95.26 o 
  -1   3  14     6759.11     6546.02     74.57 o 
   0   3  14     1458.67     1339.15     14.00 o 
   1   3  14     1986.36     2066.44     18.46 o 
   2   3  14     6910.23     7236.87     63.39 o 
   3   3  14     6633.40     6524.64     50.46 o 
   4   3  14     2143.93     2199.66     28.89 o 
   5   3  14       75.91       56.20      6.01 o 
   6   3  14     1955.03     1993.30     32.18 o 
   7   3  14     2558.13     2694.38     36.32 o 
   8   3  14       26.41       17.65     12.67 o 
   9   3  14      170.08      115.42     17.60 o 
  10   3  14     1082.57     1193.94     55.54 o 
 -14   4  14      260.66      251.23     15.29 o 
 -13   4  14      109.32      115.02     13.25 o 
 -12   4  14      263.14      280.31     18.97 o 
 -11   4  14      445.34      430.31     12.61 o 
 -10   4  14      580.51      595.82     13.55 o 
  -9   4  14      298.35      293.50     12.72 o 
  -8   4  14      429.88      401.22     15.45 o 
  -7   4  14     1833.28     1828.25     22.77 o 
  -6   4  14        1.96        9.69      7.56 o 
  -5   4  14       10.63       17.88      5.05 o 
  -4   4  14      846.28      797.63     36.61 o 
  -3   4  14     2695.75     2815.16     69.56 o 
  -2   4  14       13.52       12.70      5.84 o 
  -1   4  14      251.46      237.26     10.36 o 
   0   4  14     2666.81     2518.28     20.43 o 
   1   4  14      369.88      421.01      9.49 o 
   2   4  14       43.63       36.58      4.78 o 
   3   4  14      206.05      184.72      9.23 o 
   4   4  14     4289.81     4206.51     36.68 o 
   5   4  14       48.31       64.41      6.14 o 
   6   4  14      395.80      354.00     14.43 o 
   7   4  14        9.10        5.47      7.18 o 
   8   4  14      308.49      303.81     21.73 o 
   9   4  14       16.71       24.21     14.36 o 
  10   4  14       52.05       50.84     15.99 o 
 -14   5  14      525.71      572.43     24.46 o 
 -13   5  14      666.61      681.53     22.17 o 
 -12   5  14       11.81       20.15      6.70 o 
 -11   5  14     1041.23     1024.29     20.93 o 
 -10   5  14      610.06      631.28     22.02 o 
  -9   5  14     2521.40     2613.20     31.31 o 
  -8   5  14      573.57      504.02     12.43 o 
  -7   5  14     1863.09     1749.79     23.28 o 
  -6   5  14     2684.88     2711.15     30.69 o 
  -5   5  14     5237.35     5185.11     49.58 o 
  -4   5  14       44.17       52.40     13.24 o 
  -3   5  14       33.30       36.41     10.51 o 
  -2   5  14     7046.02     7056.07    127.86 o 
  -1   5  14     4821.85     4786.50     52.80 o 
   0   5  14      212.07      221.18      6.75 o 
   1   5  14      198.88      160.78      6.30 o 
   2   5  14    11625.04    11537.76     76.62 o 
   3   5  14     1629.40     1563.48     23.18 o 
   4   5  14      531.46      526.18     11.99 o 
   5   5  14      563.87      508.46     18.53 o 
   6   5  14     3008.71     2997.88     36.78 o 
   7   5  14      270.09      298.89     18.52 o 
   8   5  14      310.02      356.05     23.36 o 
   9   5  14       54.98       22.40     17.80 o 
  10   5  14      869.40      845.58     33.95 o 
 -13   6  14      741.11      789.71     42.74 o 
 -12   6  14     2788.67     2914.79     38.83 o 
 -11   6  14     1856.03     1916.14     31.19 o 
 -10   6  14      206.54      242.07     12.11 o 
  -9   6  14      179.97      174.32      9.41 o 
  -8   6  14     6850.06     6861.80     77.18 o 
  -7   6  14     2734.44     2616.23     31.40 o 
  -6   6  14     1397.18     1285.52     19.98 o 
  -5   6  14     3131.30     3352.43     40.95 o 
  -4   6  14    10310.59    10201.77    128.71 o 
  -3   6  14     2547.15     2563.49     41.05 o 
  -2   6  14      941.89      857.28     19.05 o 
  -1   6  14     5736.35     6072.24     62.02 o 
   0   6  14     5133.47     5120.16     36.02 o 
   1   6  14     6630.80     6509.34     44.57 o 
   2   6  14     1292.81     1212.10     16.50 o 
   3   6  14     2546.72     2545.97     28.15 o 
   4   6  14     1027.04      970.15     16.40 o 
   5   6  14     4086.53     4154.49     37.00 o 
   6   6  14      405.53      402.39     13.96 o 
   7   6  14      441.91      398.79     14.83 o 
   8   6  14      562.94      529.17     26.73 o 
   9   6  14     1855.99     2193.81     73.48 o 
 -13   7  14      109.03      120.61     13.85 o 
 -12   7  14       18.26       31.66      9.01 o 
 -11   7  14      178.36      187.98     16.29 o 
 -10   7  14        7.94        7.22      6.98 o 
  -9   7  14      703.79      691.80     16.53 o 
  -8   7  14       40.53       38.16      6.61 o 
  -7   7  14       60.70       83.13      8.44 o 
  -6   7  14       91.47      103.52     10.11 o 
  -5   7  14      596.58      610.96     16.77 o 
  -4   7  14      119.09      117.90      9.50 o 
  -3   7  14        4.59       25.32      7.24 o 
  -2   7  14        1.10        4.21      6.52 o 
  -1   7  14       33.48       47.16      6.78 o 
   0   7  14      805.73      799.20     11.62 o 
   1   7  14        0.21        5.09      4.06 o 
   2   7  14      687.40      709.52     13.42 o 
   3   7  14      197.64      201.76      9.06 o 
   4   7  14       12.59       18.00      5.57 o 
   5   7  14      545.29      532.49     12.32 o 
   6   7  14      143.43      186.25     10.92 o 
   7   7  14        1.61       13.22      7.30 o 
   8   7  14        3.22      -19.60     12.26 o 
   9   7  14        2.64      -25.39     12.70 o 
 -13   8  14      625.35      613.46     47.66 o 
 -12   8  14      560.62      574.72     27.09 o 
 -11   8  14     1588.02     1618.56     33.68 o 
 -10   8  14        5.32        3.70      7.74 o 
  -9   8  14     1296.89     1253.11     25.09 o 
  -8   8  14     3305.75     3386.66     44.60 o 
  -7   8  14      875.84      898.18     20.76 o 
  -6   8  14      224.69      244.99     12.52 o 
  -5   8  14     2039.75     2133.59     32.96 o 
  -4   8  14     2450.51     2449.41     35.95 o 
  -3   8  14     4507.22     4515.02     54.38 o 
  -2   8  14     2408.98     2219.62     29.96 o 
  -1   8  14     1514.47     1547.29     21.78 o 
   0   8  14     1991.89     2070.46     19.68 o 
   1   8  14      816.96      784.67     13.19 o 
   2   8  14       87.87       94.72      6.92 o 
   3   8  14      184.38      163.79      9.05 o 
   4   8  14     2246.75     2225.08     27.02 o 
   5   8  14     1974.91     1960.27     26.03 o 
   6   8  14       13.81       18.36      8.71 o 
   7   8  14      499.29      431.02     19.53 o 
   8   8  14      543.29      500.21     28.22 o 
   9   8  14      841.90      869.81     52.86 o 
 -13   9  14      744.68      797.53     29.48 o 
 -12   9  14        0.81       14.02      9.83 o 
 -11   9  14      408.23      434.60     19.28 o 
 -10   9  14      784.73      818.06     24.51 o 
  -9   9  14     1423.08     1414.80     27.95 o 
  -8   9  14       21.47       29.63      8.04 o 
  -7   9  14     2516.19     2390.53     36.59 o 
  -6   9  14     3209.29     3169.85     43.59 o 
  -5   9  14     3145.61     3145.57     43.43 o 
  -4   9  14       54.96       45.17      8.55 o 
  -3   9  14      784.14      813.37     21.12 o 
  -2   9  14     6740.74     6628.44     65.07 o 
  -1   9  14     4097.56     3982.73     41.90 o 
   0   9  14       66.78       75.40      5.38 o 
   1   9  14      520.14      562.12     11.73 o 
   2   9  14     4968.93     4831.82     42.35 o 
   3   9  14     4615.04     4533.48     44.05 o 
   4   9  14       38.03       25.73      6.33 o 
   5   9  14        9.45        4.60      6.07 o 
   6   9  14     4008.97     4121.45     47.63 o 
   7   9  14      521.61      598.47     17.24 o 
   8   9  14      125.40      137.08     19.07 o 
   9   9  14      128.07       70.11     17.36 o 
 -12  10  14       58.08       70.63     13.59 o 
 -11  10  14      311.31      343.95     19.44 o 
 -10  10  14       96.16       93.32     12.14 o 
  -9  10  14        1.95       19.05      8.61 o 
  -8  10  14      488.67      496.73     23.55 o 
  -7  10  14        4.48       11.17      8.08 o 
  -6  10  14       25.81       34.72      8.90 o 
  -5  10  14        0.06        3.45      9.20 o 
  -4  10  14        4.25       -4.41      7.63 o 
  -3  10  14      126.89      115.07     11.09 o 
  -2  10  14      187.56      196.83     11.69 o 
  -1  10  14     1181.74     1175.17     29.50 o 
   0  10  14       25.11       38.11      5.78 o 
   1  10  14       52.43       46.18      6.34 o 
   2  10  14       88.18       87.29      7.78 o 
   3  10  14      430.02      426.45     14.29 o 
   4  10  14      103.99       93.98      8.17 o 
   5  10  14       24.35       30.44      7.08 o 
   6  10  14       63.08       65.19      8.84 o 
   7  10  14      363.03      368.63     25.58 o 
   8  10  14       76.66       78.32     45.76 o 
 -12  11  14      127.92      137.66     16.64 o 
 -11  11  14      115.42       93.81     22.64 o 
 -10  11  14     2930.03     2855.53     51.58 o 
  -9  11  14      856.82      811.27     23.42 o 
  -8  11  14      257.13      244.56     15.28 o 
  -7  11  14      844.13      838.27     24.02 o 
  -6  11  14     2612.86     2585.84     41.17 o 
  -5  11  14     1751.51     1736.75     33.17 o 
  -4  11  14      720.25      633.82     21.01 o 
  -3  11  14     2605.39     2643.75     36.85 o 
  -2  11  14     5455.46     5434.13     58.87 o 
  -1  11  14     3335.26     3318.43     38.80 o 
   0  11  14      835.37      818.36     15.61 o 
   1  11  14     1827.43     1921.12     23.89 o 
   2  11  14     1092.99     1079.13     19.28 o 
   3  11  14     3763.22     3756.47     39.71 o 
   4  11  14       52.58       39.59      7.47 o 
   5  11  14      287.96      288.93     12.23 o 
   6  11  14      518.01      476.71     16.47 o 
   7  11  14     1506.63     1626.91     35.31 o 
   8  11  14      204.90      227.65     22.74 o 
 -11  12  14     1979.62     1947.79     49.50 o 
 -10  12  14      115.74      126.00     28.26 o 
  -9  12  14     1183.08     1122.03     32.03 o 
  -8  12  14      777.96      730.97     26.14 o 
  -7  12  14     2529.42     2497.90     42.27 o 
  -6  12  14       71.32       73.63     13.84 o 
  -5  12  14      542.93      591.75     21.00 o 
  -4  12  14     3994.13     4099.74     56.53 o 
  -3  12  14     2807.96     2751.89     38.63 o 
  -2  12  14      185.00      178.07     10.94 o 
  -1  12  14      121.47      135.39     13.68 o 
   0  12  14     3778.80     3869.11     52.66 o 
   1  12  14     1602.61     1594.90     21.76 o 
   2  12  14      590.30      579.34     15.33 o 
   3  12  14       36.99       42.29      7.76 o 
   4  12  14     1930.42     2026.49     27.32 o 
   5  12  14      826.44      890.08     18.42 o 
   6  12  14      904.12     1013.27     22.44 o 
   7  12  14      276.83      270.20     17.51 o 
 -11  13  14       18.73       30.53     15.91 o 
 -10  13  14       85.51       93.08     16.69 o 
  -9  13  14      133.99      146.07     14.47 o 
  -8  13  14       11.75       10.32      9.79 o 
  -7  13  14       72.69       84.96     12.59 o 
  -6  13  14       11.87        5.46     11.66 o 
  -5  13  14       64.31       67.33     11.62 o 
  -4  13  14      433.11      465.64     17.77 o 
  -3  13  14      188.90      214.73     13.58 o 
  -2  13  14      192.17      201.23     11.66 o 
  -1  13  14       36.37       52.49      9.29 o 
   0  13  14      261.70      211.80     11.01 o 
   1  13  14      107.74       90.48      8.28 o 
   2  13  14       86.79       96.96      9.03 o 
   3  13  14       18.18       41.12      7.71 o 
   4  13  14        0.67       -8.85      7.23 o 
   5  13  14       14.39        5.45      7.94 o 
   6  13  14        0.14        9.97      8.53 o 
   7  13  14        8.24       16.81     21.52 o 
 -10  14  14        6.67        8.26     12.28 o 
  -9  14  14      712.30      740.50     32.92 o 
  -8  14  14     1141.64     1157.71     30.64 o 
  -7  14  14     1235.02     1244.56     31.52 o 
  -6  14  14       81.50       81.90     12.83 o 
  -5  14  14      858.13      886.35     27.09 o 
  -4  14  14     4590.25     4625.19     56.71 o 
  -3  14  14      987.66     1018.82     36.50 o 
  -2  14  14      273.16      232.53     14.34 o 
  -1  14  14       97.99      100.88     14.20 o 
   0  14  14     3460.98     3480.18     41.95 o 
   1  14  14     2204.59     2153.13     32.19 o 
   2  14  14        4.84      -10.39      6.55 o 
   3  14  14      588.12      608.31     16.35 o 
   4  14  14     2928.69     2937.30     39.75 o 
   5  14  14     1580.63     1551.76     57.57 o 
   6  14  14      111.84      126.29     11.72 o 
 -10  15  14      973.22      921.14     44.61 o 
  -9  15  14      685.95      668.45     32.83 o 
  -8  15  14      297.10      297.51     24.92 o 
  -7  15  14      179.28      161.97     18.53 o 
  -6  15  14     1987.73     1962.97     40.63 o 
  -5  15  14      561.15      536.20     36.29 o 
  -4  15  14       68.55       41.42     10.89 o 
  -3  15  14     1070.64     1027.74     27.62 o 
  -2  15  14     1210.10     1191.20     55.15 o 
  -1  15  14     1759.55     1802.18     40.96 o 
   0  15  14      123.76      125.54     10.27 o 
   1  15  14      926.61      930.56     21.35 o 
   2  15  14      397.99      406.72     14.63 o 
   3  15  14      981.43     1069.31     20.74 o 
   4  15  14       92.04       89.40     10.87 o 
   5  15  14      941.13     1008.32     25.29 o 
   6  15  14       52.82       71.05     13.29 o 
  -9  16  14        1.50       18.56     13.57 o 
  -8  16  14      298.08      329.70     26.38 o 
  -7  16  14        0.24        8.42     19.20 o 
  -6  16  14        1.15      -11.31     21.49 o 
  -5  16  14      155.53      160.20     16.02 o 
  -4  16  14      421.29      433.93     25.58 o 
  -3  16  14      156.71      159.82     15.54 o 
  -2  16  14      226.21      247.98     20.07 o 
  -1  16  14      928.25      956.80     32.67 o 
   0  16  14        1.01       -9.71      9.30 o 
   1  16  14      119.53      126.66     10.83 o 
   2  16  14        0.07      -12.08      7.44 o 
   3  16  14       42.82       41.30      9.01 o 
   4  16  14       23.54       21.35      8.04 o 
   5  16  14      496.90      520.65     19.66 o 
  -8  17  14       11.29        9.76     13.40 o 
  -7  17  14      566.63      516.27     38.39 o 
  -6  17  14     1619.49     1578.09     49.28 o 
  -5  17  14     2755.35     2614.52     65.40 o 
  -4  17  14       92.81       48.61     32.02 o 
  -3  17  14      182.70      193.19     38.46 o 
  -2  17  14     1190.97     1233.93     51.03 o 
  -1  17  14     2219.44     2223.83     61.07 o 
   0  17  14       29.51       24.39     11.23 o 
   1  17  14       97.10       89.12     10.93 o 
   2  17  14     1400.74     1380.48     37.86 o 
   3  17  14      324.37      276.26     17.54 o 
   4  17  14      411.48      457.57     22.15 o 
  -7  18  14       60.44       78.07     24.62 o 
  -6  18  14      140.52      133.36     21.19 o 
  -5  18  14      212.19      223.36     24.99 o 
  -4  18  14      790.62      773.83     37.82 o 
  -3  18  14      663.65      640.13     60.51 o 
  -2  18  14      126.87       94.29     24.99 o 
  -1  18  14      118.44      128.05     19.09 o 
   0  18  14      652.09      700.51     39.85 o 
   1  18  14      306.57      339.92     20.68 o 
   2  18  14       22.72       15.13      8.88 o 
   3  18  14       13.28       14.05      8.91 o 
  -5  19  14      127.09       88.15     34.23 o 
  -4  19  14       33.54       54.65     22.79 o 
  -3  19  14        7.18       27.30     16.47 o 
  -2  19  14        2.09        7.64     15.62 o 
  -1  19  14       66.20       38.32     16.95 o 
   0  19  14        0.90       -0.96     11.33 o 
   1  19  14        4.27        9.98     10.94 o 
 -14   1  15     1429.90     1439.87     35.10 o 
 -13   1  15      230.82      223.06     10.25 o 
 -12   1  15      133.33      125.16     14.56 o 
 -11   1  15     1238.89     1223.16     28.94 o 
 -10   1  15     2398.65     2393.78     39.96 o 
  -9   1  15      204.66      231.64     13.34 o 
  -8   1  15     1232.11     1199.48     23.55 o 
  -7   1  15     4325.35     4351.58     42.87 o 
  -6   1  15    10403.68    10585.81     87.22 o 
  -5   1  15     2228.25     2197.98     29.04 o 
  -4   1  15       54.39       39.35      9.46 o 
  -2   1  15    20571.26    19540.87    283.77 o 
  -1   1  15       17.41       15.64     12.77 o 
   0   1  15      695.67      625.32     10.51 o 
   1   1  15     3513.61     3639.67     29.21 o 
   2   1  15     6373.79     6385.40     43.61 o 
   3   1  15      818.95      863.50     14.72 o 
   4   1  15       46.47       21.50      5.57 o 
   5   1  15     3579.15     3573.17     35.04 o 
   6   1  15     2109.06     2161.23     32.26 o 
   7   1  15     1397.47     1599.91     27.02 o 
   8   1  15       37.68       55.52     19.99 o 
   9   1  15      558.82      520.08     27.07 o 
  10   1  15      297.69      321.20     23.61 o 
 -14   2  15        0.99       -7.87      7.01 o 
 -13   2  15      563.84      590.20     19.21 o 
 -12   2  15      617.34      667.78     17.23 o 
 -11   2  15      713.35      733.33     16.76 o 
 -10   2  15      590.16      588.21     14.18 o 
  -9   2  15     4713.59     4706.01     49.18 o 
  -8   2  15     1585.95     1553.58     25.82 o 
  -7   2  15     3035.44     3089.81     30.90 o 
  -6   2  15      213.97      195.53      8.96 o 
  -5   2  15     9870.66     9574.38    100.38 o 
  -4   2  15     3219.16     3191.53     72.67 o 
  -2   2  15       41.95       44.13      8.37 o 
  -1   2  15     6561.48     6441.94    102.55 o 
   0   2  15      639.90      640.40     10.60 o 
   1   2  15     3748.04     3634.71     29.22 o 
   2   2  15     1109.75     1019.42     15.74 o 
   3   2  15     2120.61     1944.17     23.25 o 
   4   2  15     4417.61     4428.52     40.76 o 
   5   2  15     3577.86     3610.54     35.29 o 
   6   2  15      210.27      156.80     10.88 o 
   7   2  15      153.42      110.57      9.75 o 
   8   2  15     1398.33     1456.14     40.97 o 
   9   2  15      277.90      318.41     29.94 o 
  10   2  15       13.14       37.16     14.81 o 
 -14   3  15       78.27       73.22      9.42 o 
 -13   3  15       73.15       69.03      8.53 o 
 -12   3  15       13.38       16.99      6.84 o 
 -11   3  15       71.32       93.76     12.35 o 
 -10   3  15        6.28        2.33      6.26 o 
  -9   3  15        6.83       14.19      6.47 o 
  -8   3  15       19.54       15.25      3.18 o 
  -7   3  15     2322.48     2176.97     24.58 o 
  -6   3  15      686.72      729.79     18.34 o 
  -5   3  15      397.14      384.88     13.04 o 
  -4   3  15      881.12      952.98     37.90 o 
  -3   3  15     1569.80     1679.16     34.49 o 
  -2   3  15      563.19      591.64     13.49 o 
  -1   3  15      331.37      312.43     21.22 o 
   0   3  15      211.40      199.62      6.48 o 
   1   3  15     2747.66     2638.59     25.10 o 
   2   3  15       97.44       85.80      5.86 o 
   3   3  15      266.02      242.16      9.09 o 
   4   3  15      123.81       97.85      7.37 o 
   5   3  15       15.09       12.29      5.62 o 
   6   3  15      377.05      420.09     15.40 o 
   7   3  15      173.64      161.55     10.76 o 
   8   3  15      157.53      132.67     17.02 o 
   9   3  15       16.82       19.10     13.65 o 
  10   3  15        7.88        1.32     13.86 o 
 -14   4  15      290.98      311.79     15.79 o 
 -13   4  15      668.10      661.21     25.46 o 
 -12   4  15     1842.90     1925.30     31.65 o 
 -11   4  15      684.91      734.63     16.64 o 
 -10   4  15      922.24      861.20     29.52 o 
  -9   4  15     2308.13     2321.46     27.99 o 
  -8   4  15     5049.05     5049.24     48.89 o 
  -7   4  15     2330.20     2285.95     29.22 o 
  -6   4  15      387.66      412.12     14.53 o 
  -5   4  15     4921.63     4984.54     59.25 o 
  -4   4  15    10665.69    10718.95    214.78 o 
  -3   4  15     1712.86     1635.83     73.33 o 
  -2   4  15      412.98      449.69     13.47 o 
  -1   4  15     1412.20     1420.94     22.99 o 
   0   4  15     6563.38     6587.29     43.41 o 
   1   4  15     1311.21     1298.90     15.35 o 
   2   4  15     1976.14     2034.98     24.42 o 
   3   4  15     6240.78     5955.66     50.96 o 
   4   4  15     7225.79     7128.76     59.46 o 
   5   4  15     1350.57     1381.21     19.60 o 
   6   4  15      209.80      233.81     12.65 o 
   7   4  15      512.88      464.07     15.74 o 
   8   4  15     1823.64     1878.93     71.23 o 
   9   4  15      259.80      296.29     22.42 o 
 -14   5  15      762.70      790.49     23.96 o 
 -13   5  15       46.50       55.00      9.46 o 
 -12   5  15       39.81       49.82     11.12 o 
 -11   5  15     1612.38     1601.02     30.91 o 
 -10   5  15     1344.94     1340.97     35.08 o 
  -9   5  15       19.98       29.03      7.34 o 
  -8   5  15        1.43       -4.71      5.22 o 
  -7   5  15     3945.45     3978.01     45.29 o 
  -6   5  15     5427.06     5473.63     58.31 o 
  -5   5  15      857.27      883.81     17.94 o 
  -4   5  15      113.95       79.31     10.93 o 
  -3   5  15     1775.99     1825.97     32.76 o 
  -2   5  15     1823.00     1870.58     34.87 o 
  -1   5  15      651.05      610.82     18.24 o 
   0   5  15      569.37      517.99     13.93 o 
   1   5  15     2018.12     1985.85     21.21 o 
   2   5  15     5967.56     5742.17     45.86 o 
   3   5  15      573.55      596.82     13.33 o 
   4   5  15       81.54       61.20      7.01 o 
   5   5  15     1445.24     1461.73     20.29 o 
   6   5  15     1672.62     1779.34     41.78 o 
   7   5  15      993.08     1076.65     22.20 o 
   8   5  15        7.99      -17.05     11.93 o 
   9   5  15      411.75      341.43     24.27 o 
 -13   6  15      475.77      507.94     20.89 o 
 -12   6  15      256.52      297.35     31.47 o 
 -11   6  15        0.89        5.75      7.04 o 
 -10   6  15       80.36       84.04      9.35 o 
  -9   6  15       28.43       35.65      7.63 o 
  -8   6  15     1168.41     1181.58     22.58 o 
  -7   6  15       57.28       68.04      7.74 o 
  -6   6  15       89.04       79.86      7.78 o 
  -5   6  15        5.73       15.50      5.96 o 
  -4   6  15     1542.46     1470.42     25.00 o 
  -3   6  15     1881.06     1931.17     32.62 o 
  -2   6  15     2016.56     1923.18     29.89 o 
  -1   6  15      122.85      168.24     10.30 o 
   0   6  15      612.25      589.12      9.96 o 
   1   6  15      381.34      311.83      8.37 o 
   2   6  15      154.06      150.96      9.14 o 
   3   6  15      141.59      172.07      8.55 o 
   4   6  15      718.96      656.48     14.61 o 
   5   6  15      156.46      166.17      8.61 o 
   6   6  15        6.79        5.86      7.65 o 
   7   6  15        0.53        4.04      7.23 o 
   8   6  15      150.62      151.37     18.79 o 
   9   6  15        0.90       -4.34     13.60 o 
 -13   7  15      531.57      535.60     22.14 o 
 -12   7  15       48.56       46.89     13.11 o 
 -11   7  15     2379.17     2385.05     40.54 o 
 -10   7  15     2113.77     2102.36     48.80 o 
  -9   7  15      828.21      906.64     20.48 o 
  -8   7  15      661.50      690.79     17.85 o 
  -7   7  15     7842.53     7755.93     80.34 o 
  -6   7  15     5962.48     5963.52     65.18 o 
  -5   7  15     3795.30     3813.58     46.86 o 
  -4   7  15      105.50       88.35      8.96 o 
  -3   7  15     3993.44     3833.45     56.72 o 
  -2   7  15     1872.29     2059.19     28.13 o 
  -1   7  15     2908.10     2754.14     30.25 o 
   0   7  15     1659.29     1587.76     17.99 o 
   1   7  15     5657.13     5557.41     42.46 o 
   2   7  15     3619.94     3542.41     33.07 o 
   3   7  15     4138.40     3943.02     39.11 o 
   4   7  15       31.02       18.76      5.71 o 
   5   7  15     2382.15     2343.65     27.26 o 
   6   7  15     2298.73     2360.18     38.24 o 
   7   7  15     1223.57     1351.33     37.62 o 
   8   7  15       27.21       -1.51     16.68 o 
   9   7  15      361.78      291.48     23.30 o 
 -13   8  15      253.50      285.01     18.96 o 
 -12   8  15      733.93      736.63     61.54 o 
 -11   8  15      273.21      263.56     15.97 o 
 -10   8  15      187.38      177.52     13.32 o 
  -9   8  15      100.77      106.79     16.67 o 
  -8   8  15     2679.07     2685.80     43.77 o 
  -7   8  15       50.07       56.64      8.61 o 
  -6   8  15      365.18      380.95     18.01 o 
  -5   8  15      530.75      572.92     17.49 o 
  -4   8  15     7257.94     7248.78     77.95 o 
  -3   8  15     2033.19     2006.56     32.47 o 
  -2   8  15       93.83      100.31      8.59 o 
  -1   8  15     1704.60     1793.91     28.67 o 
   0   8  15     4217.88     4300.91     35.50 o 
   1   8  15       93.34       93.57      6.19 o 
   2   8  15        7.55        5.61      5.26 o 
   3   8  15      467.29      464.51     20.14 o 
   4   8  15     1018.95     1053.02     16.98 o 
   5   8  15      163.99      156.19      9.90 o 
   6   8  15       40.99       24.48      8.67 o 
   7   8  15      947.81     1042.84     22.30 o 
   8   8  15      213.98      220.03     33.16 o 
   9   8  15      168.12      186.02     20.72 o 
 -13   9  15       45.74       32.74     17.10 o 
 -12   9  15      320.25      314.01     32.36 o 
 -11   9  15        6.12       12.97     14.42 o 
 -10   9  15      433.40      460.88     20.09 o 
  -9   9  15       91.46      112.75     11.04 o 
  -8   9  15      898.68      880.76     22.01 o 
  -7   9  15       13.95       24.79      8.14 o 
  -6   9  15     3846.67     3871.34     50.61 o 
  -5   9  15       94.03       75.68      9.54 o 
  -4   9  15      397.16      419.90     17.60 o 
  -3   9  15      502.10      518.35     17.92 o 
  -2   9  15     1111.95     1181.88     22.50 o 
  -1   9  15      106.33       82.92      7.77 o 
   0   9  15      228.72      199.90      9.96 o 
   1   9  15     2421.32     2393.00     31.24 o 
   2   9  15      743.67      743.62     15.82 o 
   3   9  15       15.86       10.54      6.04 o 
   4   9  15       45.42       28.99      9.08 o 
   5   9  15      889.63      889.81     19.27 o 
   6   9  15      269.68      264.25     13.95 o 
   7   9  15      173.42      169.47     11.62 o 
   8   9  15       37.00       51.27     15.79 o 
 -12  10  15      725.81      721.31     28.47 o 
 -11  10  15       17.07       19.26     11.80 o 
 -10  10  15        1.77       17.81      9.74 o 
  -9  10  15     3086.17     3063.59     45.44 o 
  -8  10  15     4939.46     4955.44     62.05 o 
  -7  10  15      650.06      650.96     20.07 o 
  -6  10  15      347.39      374.99     16.51 o 
  -5  10  15     4145.50     4253.98     72.96 o 
  -4  10  15     3262.88     3307.19     46.98 o 
  -3  10  15     1421.79     1370.78     28.32 o 
  -2  10  15       10.09        8.97      7.24 o 
  -1  10  15     2758.23     2883.19     33.94 o 
   0  10  15     5343.87     5159.88     45.03 o 
   1  10  15     2113.64     2041.64     24.14 o 
   2  10  15      103.95      103.34      7.79 o 
   3  10  15     2155.15     2083.05     27.24 o 
   4  10  15     3300.24     3357.33     36.72 o 
   5  10  15     1059.46     1118.04     21.66 o 
   6  10  15       13.96       -7.52      8.08 o 
   7  10  15      619.10      555.13     22.44 o 
   8  10  15     1210.20     1244.15     57.02 o 
 -12  11  15        7.50       24.77     11.88 o 
 -11  11  15      164.25      142.51     16.95 o 
 -10  11  15       37.06       49.79     13.50 o 
  -9  11  15      324.85      341.65     17.25 o 
  -8  11  15      200.71      191.66     14.38 o 
  -7  11  15      927.82      943.52     24.74 o 
  -6  11  15      643.93      601.13     20.63 o 
  -5  11  15      501.29      506.07     19.29 o 
  -4  11  15      448.83      415.55     18.44 o 
  -3  11  15      599.62      596.77     19.02 o 
  -2  11  15     1722.24     1684.36     45.91 o 
  -1  11  15      988.38      984.92     20.00 o 
   0  11  15       17.24        9.40      5.48 o 
   1  11  15      930.55     1030.25     20.93 o 
   2  11  15      508.89      590.41     15.05 o 
   3  11  15      385.68      407.74     13.83 o 
   4  11  15       20.43       13.13      6.86 o 
   5  11  15      290.05      328.38     13.58 o 
   6  11  15      146.79      191.47     13.26 o 
   7  11  15      179.28      196.08     15.59 o 
   8  11  15        0.10      -10.57     14.10 o 
 -11  12  15        1.01        8.14     12.05 o 
 -10  12  15      176.83      199.96     19.51 o 
  -9  12  15     2328.62     2392.54     53.79 o 
  -8  12  15       82.88       95.46     12.28 o 
  -7  12  15      198.87      192.00     24.55 o 
  -6  12  15       20.98       29.51      9.42 o 
  -5  12  15      879.96      895.98     24.96 o 
  -4  12  15      793.50      833.35     24.29 o 
  -3  12  15      728.12      731.67     20.76 o 
  -2  12  15     1020.38     1048.89     22.25 o 
  -1  12  15      336.98      342.35     14.85 o 
   0  12  15      748.78      768.96     17.61 o 
   1  12  15      787.91      767.94     15.68 o 
   2  12  15       23.19       21.01      7.03 o 
   3  12  15      960.88      904.05     18.92 o 
   4  12  15      730.06      722.62     17.09 o 
   5  12  15      583.03      590.68     16.75 o 
   6  12  15      156.83      170.23     13.03 o 
   7  12  15      453.95      431.85     21.45 o 
 -11  13  15      576.82      552.52     29.54 o 
 -10  13  15     3131.57     3150.43    124.14 o 
  -9  13  15      481.98      458.26     21.00 o 
  -8  13  15      244.92      251.49     17.18 o 
  -7  13  15      777.51      780.75     38.15 o 
  -6  13  15     4073.67     4110.09     69.40 o 
  -5  13  15     1119.63     1068.47     28.38 o 
  -4  13  15      442.11      438.43     21.27 o 
  -3  13  15     2039.09     2078.42     34.36 o 
  -2  13  15     3688.80     3625.76     46.19 o 
  -1  13  15      756.37      716.36     20.41 o 
   0  13  15      191.00      202.05     10.73 o 
   1  13  15     2999.03     3013.53     39.66 o 
   2  13  15     3813.84     3809.90     40.91 o 
   3  13  15      336.20      328.34     13.16 o 
   4  13  15       24.03       18.87      8.47 o 
   5  13  15      950.51      977.68     25.16 o 
   6  13  15     2175.71     2262.44     36.81 o 
   7  13  15      245.29      252.36     17.46 o 
 -10  14  15        5.45        6.16     13.88 o 
  -9  14  15      454.00      447.56     23.83 o 
  -8  14  15       16.32       25.30     15.02 o 
  -7  14  15       87.67       52.21     14.83 o 
  -6  14  15      179.41      174.20     15.62 o 
  -5  14  15      698.85      675.93     24.17 o 
  -4  14  15       31.33       31.77     10.33 o 
  -3  14  15      152.48      150.83     13.47 o 
  -2  14  15        0.05      -16.39      8.19 o 
  -1  14  15      789.81      776.64     25.35 o 
   0  14  15       58.13       80.78      9.09 o 
   1  14  15      653.48      651.28     18.08 o 
   2  14  15       92.34      104.89     11.99 o 
   3  14  15        5.92       16.31      7.49 o 
   4  14  15      155.01      190.90     15.99 o 
   5  14  15      174.21      178.14     13.84 o 
   6  14  15      221.45      224.65     13.89 o 
 -10  15  15      425.75      395.19     26.87 o 
  -9  15  15        0.84       -1.31     12.05 o 
  -8  15  15        0.51       23.27     12.00 o 
  -7  15  15     1726.99     1817.21     39.92 o 
  -6  15  15     1044.53     1099.00     31.09 o 
  -5  15  15      691.84      743.77     33.55 o 
  -4  15  15      154.26      143.69     13.82 o 
  -3  15  15     1507.83     1526.23     30.62 o 
  -2  15  15      586.95      577.75     22.35 o 
  -1  15  15     1084.62     1011.16     31.96 o 
   0  15  15       53.48       61.75     11.67 o 
   1  15  15      124.52      124.59     10.44 o 
   2  15  15      579.01      584.86     17.94 o 
   3  15  15      566.82      577.36     18.01 o 
   4  15  15      197.37      176.35     13.65 o 
   5  15  15       35.70       12.53      9.72 o 
  -9  16  15     1161.50     1134.90     41.54 o 
  -8  16  15     1952.92     1920.30     54.43 o 
  -7  16  15     1059.97     1103.61     40.78 o 
  -6  16  15      304.31      274.92     22.25 o 
  -5  16  15      757.33      783.58     40.75 o 
  -4  16  15     1228.05     1302.12     52.29 o 
  -3  16  15      507.41      473.03     21.78 o 
  -2  16  15       67.21       98.64     16.27 o 
  -1  16  15     1455.78     1449.80     37.89 o 
   0  16  15     1972.94     1933.57     37.98 o 
   1  16  15      740.59      686.47     19.05 o 
   2  16  15       35.68       26.00      8.61 o 
   3  16  15     1102.27     1157.67     25.91 o 
   4  16  15     1420.52     1448.89     52.12 o 
  -8  17  15       71.68       64.93     17.03 o 
  -7  17  15       54.65       48.88     16.99 o 
  -6  17  15       49.74       55.00     15.79 o 
  -5  17  15        3.47        8.86     15.18 o 
  -4  17  15       71.87       19.18     28.86 o 
  -3  17  15      361.03      340.69     23.74 o 
  -2  17  15     1003.35      983.91     33.57 o 
  -1  17  15      151.41      144.22     25.12 o 
   0  17  15      170.66      162.53     15.01 o 
   1  17  15       26.44        9.13     10.95 o 
   2  17  15       51.50       89.35     11.00 o 
   3  17  15       78.58       81.17     15.73 o 
  -6  18  15      208.85      195.66     24.14 o 
  -5  18  15      623.36      673.08     36.43 o 
  -3  18  15       28.38       33.69     16.68 o 
  -2  18  15        6.51        7.94     14.74 o 
  -1  18  15      894.87      898.10     37.37 o 
   0  18  15     1343.50     1391.76     57.45 o 
   1  18  15        2.30       11.72     11.86 o 
   2  18  15       29.39       31.76      9.29 o 
  -4  19  15       90.29      100.04     24.19 o 
  -3  19  15     1688.79     1760.31     51.46 o 
  -2  19  15      841.69      773.32     35.78 o 
  -1  19  15      519.26      537.36     53.73 o 
   0  19  15        5.24        8.16     16.31 o 
 -14   0  16      866.29      781.15     27.18 o 
 -10   0  16     1312.00     1320.04     55.66 o 
  -9   0  16     3801.68     3815.44    100.85 o 
  -8   0  16     7543.39     7744.17    166.72 o 
  -7   0  16     2453.89     2392.56     47.95 o 
  -6   0  16     3884.99     3874.17     74.81 o 
  -5   0  16    10870.68    10763.41    188.66 o 
  -2   0  16       99.04       79.13     13.71 o 
  -1   0  16    28493.33    27998.20    478.61 o 
   0   0  16     4650.45     4580.55     60.98 o 
   1   0  16      144.52      151.03      8.24 o 
   2   0  16       66.32       29.11      6.77 o 
   3   0  16     8018.60     7830.80     89.84 o 
   4   0  16     1982.36     1979.15     34.37 o 
   5   0  16        4.04       -9.39      7.13 o 
   6   0  16      240.70      189.10     16.48 o 
   7   0  16     3744.58     3769.34     74.60 o 
   8   0  16     1132.65     1335.89     54.41 o 
   9   0  16      721.37      852.09     46.50 o 
 -14   1  16      142.33      133.16     14.96 o 
 -13   1  16      100.53       93.23     12.24 o 
 -12   1  16        8.47        6.38      7.92 o 
 -11   1  16      459.64      540.58     27.99 o 
 -10   1  16       53.41       77.36     14.36 o 
  -9   1  16      217.14      240.49     18.95 o 
  -8   1  16      630.60      640.54     16.79 o 
  -7   1  16     1387.35     1418.34     20.81 o 
  -6   1  16       32.74       38.19     10.35 o 
  -5   1  16      689.31      653.73     18.09 o 
  -2   1  16     2607.18     2506.20     44.48 o 
  -1   1  16     1938.08     1837.85     50.87 o 
   0   1  16     5099.93     5118.11     39.17 o 
   1   1  16       14.68       14.50      4.75 o 
   2   1  16     2565.97     2553.67     26.76 o 
   3   1  16      468.66      419.77     11.55 o 
   4   1  16     1007.43      908.31     21.90 o 
   5   1  16      487.46      491.06     12.58 o 
   6   1  16      443.07      497.86     16.43 o 
   7   1  16      115.86       95.76     10.00 o 
   8   1  16       28.58        9.01     11.99 o 
   9   1  16      384.73      403.86     25.21 o 
 -14   2  16      246.24      227.12     20.01 o 
 -13   2  16      670.01      662.21     26.70 o 
 -12   2  16      316.76      346.91     82.77 o 
 -11   2  16      439.80      447.35     38.59 o 
 -10   2  16      937.87      891.94     48.88 o 
  -9   2  16     1066.79     1063.44     48.17 o 
  -8   2  16      887.49      868.80     25.21 o 
  -7   2  16       89.25       94.10      6.47 o 
  -6   2  16      787.05      791.59     29.86 o 
  -5   2  16     2656.47     2489.37    113.87 o 
  -3   2  16      103.72       88.82     13.79 o 
  -2   2  16      853.60      888.15     19.66 o 
  -1   2  16     2338.71     2374.35     36.56 o 
   0   2  16      960.29      916.04     12.72 o 
   1   2  16     1821.97     1864.50     18.86 o 
   2   2  16      970.29      861.11     14.78 o 
   3   2  16      248.05      228.89     11.73 o 
   4   2  16     1732.25     1651.84     21.99 o 
   5   2  16       97.85      108.17      7.63 o 
   6   2  16        1.40      -16.33      9.17 o 
   7   2  16      969.32      940.06     23.38 o 
   8   2  16      241.17      249.06     20.31 o 
   9   2  16        4.52      -24.38     12.19 o 
 -14   3  16      659.24      657.01     30.06 o 
 -13   3  16       64.00       72.13      8.11 o 
 -12   3  16      606.86      602.09     22.15 o 
 -11   3  16     4106.34     4181.11     68.39 o 
 -10   3  16     1607.92     1629.69     30.40 o 
  -9   3  16       95.71       92.94     31.85 o 
  -8   3  16     2191.42     2146.00     24.49 o 
  -7   3  16     4846.14     4819.82     55.89 o 
  -6   3  16     3697.66     3782.53     46.38 o 
  -5   3  16     1491.40     1441.65     28.36 o 
  -4   3  16     2601.25     2510.02     42.07 o 
  -3   3  16     5877.74     5975.84     68.85 o 
  -2   3  16     5891.62     5995.55     86.28 o 
  -1   3  16     3075.98     3067.15     53.68 o 
   0   3  16     4212.68     4139.46     31.54 o 
   1   3  16     3194.16     3065.43     26.59 o 
   2   3  16     3809.66     3825.48     38.86 o 
   3   3  16      392.44      361.30     11.17 o 
   4   3  16     1837.83     1712.11     22.66 o 
   5   3  16     2433.78     2491.26     27.97 o 
   6   3  16     2784.16     2937.05     40.02 o 
   7   3  16       95.04      118.17     10.37 o 
   8   3  16      541.11      496.03     26.73 o 
   9   3  16      653.35      654.36     30.32 o 
 -14   4  16       39.16       42.00      8.39 o 
 -13   4  16       35.60       35.31      7.60 o 
 -12   4  16      734.86      739.04     18.25 o 
 -11   4  16       12.37       29.97     14.10 o 
 -10   4  16        4.04        6.84      8.14 o 
  -9   4  16      497.83      514.26     17.99 o 
  -8   4  16      807.11      770.60     16.36 o 
  -7   4  16       48.54       67.79      9.10 o 
  -6   4  16       23.69       26.65      5.90 o 
  -5   4  16      775.82      792.79     18.30 o 
  -4   4  16      198.96      173.78     12.55 o 
  -3   4  16     1116.78     1025.51     22.79 o 
  -2   4  16      759.54      739.43     20.37 o 
  -1   4  16     4440.80     4318.26     63.46 o 
   0   4  16      301.62      257.03      8.38 o 
   1   4  16     1043.82      982.93     13.66 o 
   2   4  16     2320.55     2138.54     26.54 o 
   3   4  16     2356.21     2281.94     26.18 o 
   4   4  16        0.77        4.65      5.82 o 
   5   4  16      140.31      133.12      8.73 o 
   6   4  16      121.23      118.59     10.71 o 
   7   4  16      321.34      340.86     14.52 o 
   8   4  16      185.34      211.52     42.06 o 
   9   4  16      143.47      147.35     19.11 o 
 -13   5  16        1.59        0.85     10.95 o 
 -12   5  16      540.02      552.99     19.89 o 
 -11   5  16      631.65      656.37     38.25 o 
 -10   5  16      947.54     1000.77     19.74 o 
  -9   5  16       25.74       23.76      5.98 o 
  -8   5  16      145.38      131.17      8.68 o 
  -7   5  16     4559.32     4609.18     51.26 o 
  -6   5  16     3711.16     3598.30     42.58 o 
  -5   5  16     2162.44     2312.60     49.18 o 
  -4   5  16      287.76      329.93     13.20 o 
  -3   5  16     6485.42     6599.69    106.21 o 
  -2   5  16      631.91      591.44     19.07 o 
  -1   5  16      822.09      794.58     18.51 o 
   0   5  16      311.13      348.58      9.38 o 
   1   5  16     7727.15     7338.55     60.63 o 
   2   5  16     1530.26     1529.53     23.46 o 
   3   5  16      119.37      101.53      8.17 o 
   4   5  16       73.23       54.98      6.83 o 
   5   5  16     1511.27     1528.76     21.35 o 
   6   5  16      244.97      220.06     12.84 o 
   7   5  16      369.17      427.89     15.75 o 
   8   5  16      588.58      477.67     52.08 o 
   9   5  16      778.35      801.00     68.23 o 
 -13   6  16     2030.95     2161.31     42.26 o 
 -12   6  16     1094.27     1066.79     24.95 o 
 -11   6  16       68.50       76.74      9.41 o 
 -10   6  16     1523.52     1512.16     26.32 o 
  -9   6  16     3308.75     3357.76     42.31 o 
  -8   6  16      945.50      997.62     23.75 o 
  -7   6  16     1002.75     1040.64     20.74 o 
  -6   6  16     4691.19     4926.43     55.42 o 
  -5   6  16     4682.67     4604.54     52.97 o 
  -4   6  16     3239.00     3196.61     51.47 o 
  -3   6  16     2565.60     2526.00     42.58 o 
  -2   6  16     4369.42     4315.22     50.88 o 
  -1   6  16     2412.85     2471.96     30.42 o 
   0   6  16     6344.52     6163.46     52.18 o 
   1   6  16       14.23        9.48      4.70 o 
   2   6  16     2245.57     2205.05     25.71 o 
   3   6  16     5597.37     5552.10     53.99 o 
   4   6  16     2220.67     2202.08     26.73 o 
   5   6  16       69.31       68.94      7.27 o 
   6   6  16      524.39      453.49     16.69 o 
   7   6  16     1239.06     1223.78     24.50 o 
   8   6  16     1499.07     1669.89     44.74 o 
   9   6  16      111.14      155.55     19.73 o 
 -13   7  16        6.30        3.28      8.43 o 
 -12   7  16      216.72      230.01     19.63 o 
 -11   7  16       47.62       41.82     21.58 o 
 -10   7  16      752.12      752.30     26.14 o 
  -9   7  16       12.55       10.95      6.83 o 
  -8   7  16       58.00       67.05      8.39 o 
  -7   7  16        4.84        7.05      7.04 o 
  -6   7  16     1071.95     1068.96     22.24 o 
  -5   7  16      169.70      161.55     10.94 o 
  -4   7  16        9.64       -0.24      6.53 o 
  -3   7  16      582.05      589.59     17.44 o 
  -2   7  16      242.50      247.33     11.35 o 
  -1   7  16      376.07      324.48     11.20 o 
   0   7  16      668.08      652.13     15.40 o 
   1   7  16      493.93      563.93     12.29 o 
   2   7  16        0.74        1.77      5.53 o 
   3   7  16      189.57      163.67      9.85 o 
   4   7  16       17.08       13.67      6.77 o 
   5   7  16        4.80        8.68      6.50 o 
   6   7  16      437.38      452.39     16.90 o 
   7   7  16       21.59       14.31      8.23 o 
   8   7  16       44.61       33.98     14.93 o 
   9   7  16       15.53       11.98     14.68 o 
 -13   8  16     1303.58     1341.00     35.33 o 
 -12   8  16      717.63      762.52     32.09 o 
 -11   8  16        0.86        8.57     11.54 o 
 -10   8  16      324.23      338.47     39.51 o 
  -9   8  16     1026.08     1007.17     30.48 o 
  -8   8  16     1011.29     1027.97     22.82 o 
  -7   8  16      171.65      178.00     13.13 o 
  -6   8  16     2301.86     2409.71     36.43 o 
  -5   8  16     4293.01     4301.33     53.41 o 
  -4   8  16     1520.58     1581.46     33.41 o 
  -3   8  16      409.10      360.22     15.17 o 
  -2   8  16     1886.88     1900.27     27.93 o 
  -1   8  16     2525.00     2579.82     30.29 o 
   0   8  16     5744.79     5519.46     46.01 o 
   1   8  16       49.54       36.74      5.46 o 
   2   8  16      373.41      349.86     12.01 o 
   3   8  16     2081.00     1985.94     27.63 o 
   4   8  16     1660.50     1632.11     23.20 o 
   5   8  16      349.85      363.86     16.68 o 
   6   8  16      479.39      395.66     16.97 o 
   7   8  16      969.69      981.15     28.32 o 
   8   8  16      371.13      339.95     24.29 o 
 -12   9  16      831.23      798.39     28.65 o 
 -11   9  16     1006.55      939.55     26.82 o 
 -10   9  16     1839.83     1773.90     36.05 o 
  -9   9  16       26.18       31.73      8.79 o 
  -8   9  16     1286.42     1267.39     39.08 o 
  -7   9  16     4291.26     4387.50     55.45 o 
  -6   9  16     1754.79     1851.16     32.53 o 
  -5   9  16      248.49      232.10     13.89 o 
  -4   9  16     1160.19     1190.10     31.81 o 
  -3   9  16     8771.44     8563.80     91.26 o 
  -2   9  16     4570.31     4331.65     62.28 o 
  -1   9  16        3.87       -5.26      5.83 o 
   0   9  16      277.40      326.23     10.64 o 
   1   9  16     4848.79     4925.73     42.68 o 
   2   9  16     1932.92     2055.47     36.36 o 
   3   9  16      267.35      260.22     13.54 o 
   4   9  16      754.97      804.38     16.80 o 
   5   9  16     1521.10     1584.79     25.71 o 
   6   9  16     1360.70     1477.70     28.43 o 
   7   9  16       36.22       47.17      9.13 o 
   8   9  16      146.70      121.38     18.48 o 
 -12  10  16       38.05       32.85     11.91 o 
 -11  10  16        2.29       -3.96      9.93 o 
 -10  10  16      108.62      102.57     13.26 o 
  -9  10  16       27.10       41.66     11.19 o 
  -8  10  16      200.03      214.09     14.42 o 
  -7  10  16      198.24      223.06     24.32 o 
  -6  10  16     1408.09     1377.31     28.77 o 
  -5  10  16        0.04        8.68      8.06 o 
  -4  10  16       11.96        7.60      8.26 o 
  -3  10  16      372.86      359.35     16.71 o 
  -2  10  16      540.79      503.89     24.47 o 
  -1  10  16        4.61       11.14      8.10 o 
   0  10  16        8.45       10.72      5.97 o 
   1  10  16       53.86       38.34      6.30 o 
   2  10  16      266.60      260.74     10.44 o 
   3  10  16       85.16       86.77      8.94 o 
   4  10  16       40.51       53.58      8.32 o 
   5  10  16       93.19      104.58      9.45 o 
   6  10  16        5.10        2.45      8.39 o 
   7  10  16        4.34       26.62     10.57 o 
   8  10  16        0.30        3.89     13.93 o 
 -12  11  16      499.78      494.41     25.81 o 
 -11  11  16     1127.29     1195.88     36.92 o 
 -10  11  16      427.21      443.93     21.28 o 
  -9  11  16      281.49      283.46     24.33 o 
  -8  11  16     1663.30     1709.30     53.26 o 
  -7  11  16     2488.81     2500.98     41.49 o 
  -6  11  16     1174.02     1213.83     28.25 o 
  -5  11  16     1285.27     1226.80     28.33 o 
  -4  11  16     3437.84     3467.75     50.19 o 
  -3  11  16     2951.12     2900.06     39.47 o 
  -2  11  16     2025.29     2038.99     32.28 o 
  -1  11  16      507.88      497.92     15.15 o 
   0  11  16      923.13      951.94     17.90 o 
   1  11  16     1987.55     1928.11     27.40 o 
   2  11  16     1656.81     1640.92     22.74 o 
   3  11  16       46.12       35.02      8.73 o 
   4  11  16      648.25      650.69     17.45 o 
   5  11  16      344.99      303.81     13.37 o 
   6  11  16     1841.42     1999.45     34.20 o 
   7  11  16       21.15       13.16     11.41 o 
 -11  12  16        4.25       -3.91     11.04 o 
 -10  12  16      884.13      854.92     32.28 o 
  -9  12  16     1847.94     1893.66     45.67 o 
  -8  12  16     1121.15     1088.83     28.27 o 
  -7  12  16        9.18        6.75      8.70 o 
  -6  12  16      109.78       95.48     12.11 o 
  -5  12  16     2804.47     2740.12     44.82 o 
  -4  12  16     2847.54     2754.08     44.75 o 
  -3  12  16        0.14       -5.25      9.41 o 
  -2  12  16        7.05        2.55      7.21 o 
  -1  12  16     2092.61     2125.97     33.24 o 
   0  12  16     1544.59     1553.66     25.15 o 
   1  12  16      168.73      133.05      9.42 o 
   2  12  16      418.79      398.89     19.49 o 
   3  12  16     1754.64     1862.02     28.43 o 
   4  12  16      533.99      542.12     16.49 o 
   5  12  16      323.49      337.74     18.42 o 
   6  12  16      192.08      173.93     13.26 o 
   7  12  16      902.80      979.67     28.32 o 
 -11  13  16       23.30       18.06     18.68 o 
 -10  13  16        0.03        1.33     12.85 o 
  -9  13  16       22.79       19.25     11.13 o 
  -8  13  16      461.25      480.46     25.93 o 
  -7  13  16        3.13       -2.43     10.75 o 
  -6  13  16       20.54       37.73     11.37 o 
  -5  13  16       11.62        2.89     10.74 o 
  -4  13  16        1.80       22.13      9.81 o 
  -3  13  16      200.17      218.59     14.33 o 
  -2  13  16      107.39       99.20     11.10 o 
  -1  13  16        0.30        7.51      8.43 o 
   0  13  16      203.42      201.88     15.19 o 
   1  13  16      247.44      247.75     12.67 o 
   2  13  16       97.03      125.59      9.53 o 
   3  13  16       14.72       14.51      7.72 o 
   4  13  16      188.80      159.43     12.72 o 
   5  13  16       12.66       10.89      9.20 o 
   6  13  16        1.69        0.53      8.79 o 
 -10  14  16      391.11      400.14     26.41 o 
  -9  14  16     2101.57     2241.73     47.89 o 
  -8  14  16     1642.77     1572.19     36.36 o 
  -7  14  16       50.20       40.13     11.62 o 
  -6  14  16      461.99      479.61     22.00 o 
  -5  14  16     2693.25     2800.55     48.34 o 
  -4  14  16     1269.72     1240.23     27.95 o 
  -3  14  16      164.11      198.23     18.82 o 
  -2  14  16      679.96      744.75     21.85 o 
  -1  14  16     3140.60     3045.99     49.85 o 
   0  14  16     1218.04     1154.31     32.66 o 
   1  14  16       92.82       75.17      9.43 o 
   2  14  16      658.58      649.54     18.31 o 
   3  14  16     1860.59     1853.49     29.21 o 
   4  14  16     1273.28     1267.12     27.67 o 
   5  14  16      105.83      112.44     12.65 o 
   6  14  16      377.38      350.00     16.67 o 
  -9  15  16      301.25      290.37     24.41 o 
  -8  15  16      801.16      819.71     60.95 o 
  -7  15  16     1374.25     1389.53     35.53 o 
  -6  15  16      799.17      775.98     26.95 o 
  -5  15  16      434.82      452.30     24.97 o 
  -4  15  16      913.79      953.52     25.90 o 
  -3  15  16      463.86      480.61     22.88 o 
  -2  15  16      676.75      687.06     28.38 o 
  -1  15  16      133.81      142.94     16.54 o 
   0  15  16     1621.78     1649.60     34.76 o 
   1  15  16      927.78      998.58     21.86 o 
   2  15  16     1748.63     1859.20     30.56 o 
   3  15  16        3.69        3.23      8.11 o 
   4  15  16      580.82      581.59     20.24 o 
   5  15  16      927.52     1015.27     25.65 o 
  -8  16  16      136.88      150.26     20.36 o 
  -7  16  16       38.01       49.53     15.45 o 
  -6  16  16      602.45      649.93     81.16 o 
  -5  16  16       35.40       20.70     17.82 o 
  -4  16  16       11.26        2.93     25.32 o 
  -3  16  16      658.91      648.05     30.43 o 
  -2  16  16      988.64     1111.16     45.24 o 
  -1  16  16       49.16       10.32     19.05 o 
   0  16  16       84.32       84.98     13.62 o 
   1  16  16        6.04       -4.56     10.18 o 
   2  16  16      126.10       99.98     11.20 o 
   3  16  16        2.40       27.37     10.44 o 
   4  16  16      306.94      302.87     20.30 o 
  -7  17  16     1194.80     1165.60     83.49 o 
  -6  17  16     1088.77     1127.46     42.58 o 
  -5  17  16       17.82       22.99     15.92 o 
  -4  17  16      125.16       96.27     19.42 o 
  -3  17  16     2024.55     2072.07     54.96 o 
  -2  17  16     1876.06     1863.74     44.92 o 
  -1  17  16       38.10       21.75     14.07 o 
   0  17  16      424.45      443.72     23.39 o 
   1  17  16     1367.80     1473.33     65.05 o 
   2  17  16      964.31     1040.54     24.53 o 
   3  17  16      235.01      278.01     20.68 o 
  -6  18  16       21.15       -3.10     14.37 o 
  -5  18  16      568.29      564.16     33.96 o 
  -4  18  16      455.13      424.28     30.21 o 
  -3  18  16       33.21       23.05     16.63 o 
  -2  18  16      387.50      418.27     36.02 o 
  -1  18  16      962.87     1031.94     39.43 o 
   0  18  16      381.29      367.52     22.39 o 
   1  18  16       81.42       69.99     18.35 o 
  -3  19  16       23.49       25.01     17.02 o 
  -2  19  16       50.89       68.12     18.07 o 
  -1  19  16       10.50       36.23     16.21 o 
  -9   1  17     1078.62      981.18     25.61 o 
  -8   1  17     3261.80     3324.18     44.80 o 
  -7   1  17     5797.30     5829.81     75.08 o 
  -6   1  17      947.35      929.56     20.38 o 
  -5   1  17       70.38       78.62      8.50 o 
  -4   1  17     1974.16     1967.22     36.18 o 
  -3   1  17     4004.07     3920.07     88.88 o 
  -2   1  17     1828.03     1755.86     36.44 o 
  -1   1  17     1174.45     1224.17     25.03 o 
   0   1  17     3259.55     3242.13     28.81 o 
   1   1  17     8700.85     8592.30     58.67 o 
   2   1  17      946.21      982.17     15.89 o 
   3   1  17       42.74       54.59      6.26 o 
   4   1  17     1194.32     1150.07     22.30 o 
   5   1  17     2567.66     2539.67     28.76 o 
   6   1  17      125.67      168.49     11.99 o 
   7   1  17       38.60       19.21      7.95 o 
   8   1  17     1146.55     1096.07     36.30 o 
   9   1  17      417.39      454.21     37.01 o 
 -14   2  17      965.69      978.26     33.24 o 
 -13   2  17      618.35      625.91     25.52 o 
 -12   2  17       85.14       83.30     11.94 o 
 -11   2  17        2.93       14.29      8.90 o 
 -10   2  17     3983.78     4044.36     77.79 o 
  -9   2  17     3447.47     3404.92     67.52 o 
  -8   2  17     1493.63     1507.94     35.87 o 
  -7   2  17       27.83       12.04      5.78 o 
  -6   2  17     4054.96     3883.19     55.48 o 
  -5   2  17     2160.75     2205.46     37.84 o 
  -4   2  17       38.03       28.30      8.39 o 
  -3   2  17     1054.58     1037.49     26.36 o 
  -2   2  17     9826.73     9698.22    105.99 o 
  -1   2  17     4671.16     4610.25     50.86 o 
   0   2  17     2923.53     2876.14     28.34 o 
   1   2  17     1331.17     1247.25     17.97 o 
   2   2  17     2171.01     2114.05     24.35 o 
   3   2  17     1093.90     1056.08     17.28 o 
   4   2  17     3318.61     3339.39     34.44 o 
   5   2  17      102.62       59.16      6.96 o 
   6   2  17      357.58      338.82     15.16 o 
   7   2  17      892.08     1003.92     24.87 o 
   8   2  17      490.45      562.82     28.20 o 
   9   2  17       18.24      -17.74     12.55 o 
 -14   3  17       51.50       42.13     13.71 o 
 -13   3  17        3.10        4.63     11.02 o 
 -12   3  17       50.93       56.63     12.51 o 
 -11   3  17      300.37      269.15     20.65 o 
 -10   3  17       95.49       88.43     11.40 o 
  -9   3  17        2.80        3.99      5.00 o 
  -8   3  17      291.99      299.96     12.12 o 
  -7   3  17      122.53      115.53      8.95 o 
  -6   3  17       17.90       25.01      6.57 o 
  -5   3  17      283.60      232.66     10.65 o 
  -4   3  17     6843.31     6716.63     80.83 o 
  -3   3  17     1617.31     1676.92     28.68 o 
  -2   3  17      171.26      178.66     14.34 o 
  -1   3  17      335.20      299.29     15.14 o 
   0   3  17        1.44        5.62      4.52 o 
   1   3  17        1.49       -4.13      4.03 o 
   2   3  17      473.98      426.32     12.58 o 
   3   3  17     2562.44     2381.12     27.25 o 
   4   3  17       73.37       88.34      7.53 o 
   5   3  17       54.54       40.82      7.26 o 
   6   3  17      179.60      190.54     12.34 o 
   7   3  17       30.34       10.97      8.17 o 
   8   3  17        3.50      -19.74     28.09 o 
   9   3  17      209.48      200.67     20.01 o 
 -14   4  17      886.04      921.18     36.59 o 
 -13   4  17      683.02      692.89     18.97 o 
 -12   4  17      141.30      147.23     10.29 o 
 -11   4  17     1437.42     1386.23     45.24 o 
 -10   4  17     3517.67     3556.18     47.38 o 
  -9   4  17     4444.96     4542.04     79.80 o 
  -8   4  17     1233.83     1245.00     23.21 o 
  -7   4  17      544.05      537.67     20.60 o 
  -6   4  17     2761.67     2776.60     45.20 o 
  -5   4  17     9716.90     9981.50    150.05 o 
  -4   4  17      199.30      138.09     11.80 o 
  -3   4  17      207.72      225.50     12.78 o 
  -2   4  17     5016.87     4927.57     63.58 o 
  -1   4  17     8723.43     8615.75     75.76 o 
   0   4  17      792.66      790.00     13.69 o 
   1   4  17      137.30      123.30      6.39 o 
   2   4  17     6700.50     6366.50     58.53 o 
   3   4  17     6555.90     6349.23     54.80 o 
   4   4  17      995.13     1047.18     22.24 o 
   5   4  17       75.15       83.05      7.44 o 
   6   4  17     1808.68     1758.71     30.21 o 
   7   4  17     1239.01     1334.95     29.07 o 
   8   4  17      546.55      691.26     30.08 o 
   9   4  17       11.92      -18.52     12.69 o 
 -13   5  17      141.77      139.35     11.60 o 
 -12   5  17     1212.24     1233.72     27.74 o 
 -11   5  17     1308.01     1339.34     28.92 o 
 -10   5  17       73.44       88.40      9.03 o 
  -9   5  17      227.86      246.28     14.97 o 
  -8   5  17     2645.12     2746.77     39.78 o 
  -7   5  17     2547.81     2541.61     38.07 o 
  -6   5  17     3648.36     3528.91     48.36 o 
  -5   5  17     1394.64     1384.87     26.81 o 
  -4   5  17     1107.99     1214.16     35.61 o 
  -3   5  17     1813.54     1809.08     43.52 o 
  -2   5  17      623.66      644.42     26.14 o 
  -1   5  17      475.42      459.60     13.76 o 
   0   5  17     2940.28     2991.02     30.18 o 
   1   5  17     6776.04     6694.11     56.24 o 
   2   5  17     2059.26     2011.48     26.36 o 
   3   5  17      209.98      211.65      9.93 o 
   4   5  17     1303.53     1288.66     19.92 o 
   5   5  17     1622.17     1758.26     23.40 o 
   6   5  17      444.19      487.89     17.26 o 
   7   5  17        6.99       -9.13      7.58 o 
   8   5  17      561.41      531.26     41.32 o 
   9   5  17      897.68     1059.23     37.53 o 
 -13   6  17      452.65      464.95     25.27 o 
 -12   6  17      115.04      117.07     17.41 o 
 -11   6  17      199.70      208.22     14.32 o 
 -10   6  17      259.82      260.15     12.77 o 
  -9   6  17      119.95      116.41      9.27 o 
  -8   6  17     1200.86     1207.89     22.70 o 
  -7   6  17      325.08      367.94     20.62 o 
  -6   6  17      236.19      222.55     19.87 o 
  -5   6  17      332.30      371.36     20.65 o 
  -4   6  17      318.32      301.83     14.67 o 
  -3   6  17        0.97       -0.81      6.83 o 
  -2   6  17      108.95      109.36     15.20 o 
  -1   6  17     1535.58     1393.59     22.35 o 
   0   6  17        3.57        6.69      4.88 o 
   1   6  17      322.70      288.20      9.72 o 
   2   6  17       42.52       34.48      8.59 o 
   3   6  17     2231.83     2123.83     28.43 o 
   4   6  17       99.17      113.46      8.33 o 
   5   6  17      145.43      143.55      8.94 o 
   6   6  17       56.22       42.62      9.88 o 
   7   6  17        9.44       15.42      8.16 o 
   8   6  17        0.56        9.09     12.93 o 
 -13   7  17        3.98        5.27      8.96 o 
 -12   7  17     2157.52     2203.24     44.00 o 
 -11   7  17     2023.22     2024.66     41.49 o 
 -10   7  17      474.33      529.80     17.03 o 
  -9   7  17       12.81       32.05      7.71 o 
  -8   7  17     3940.74     3972.23     49.23 o 
  -7   7  17     1690.59     1697.37     31.37 o 
  -6   7  17     1763.10     1809.71     30.17 o 
  -5   7  17      466.54      523.07     16.87 o 
  -4   7  17     4280.27     4409.57     84.87 o 
  -3   7  17     4710.17     4676.12     67.20 o 
  -2   7  17     1559.17     1559.78     32.51 o 
  -1   7  17     2276.64     2275.98     30.18 o 
   0   7  17     6451.92     6406.41     67.92 o 
   1   7  17     2080.89     2068.88     23.15 o 
   2   7  17     2978.45     2940.92     31.92 o 
   3   7  17       26.61        9.99      6.77 o 
   4   7  17      867.29      885.86     28.16 o 
   5   7  17     1751.58     1891.76     24.92 o 
   6   7  17      750.49      821.62     21.58 o 
   7   7  17       87.79       34.38      9.09 o 
   8   7  17      177.83      132.63     18.63 o 
 -13   8  17      465.00      446.23     21.88 o 
 -12   8  17      338.27      343.32     26.06 o 
 -11   8  17      300.21      317.46     44.94 o 
 -10   8  17      297.01      301.04     15.02 o 
  -9   8  17     2682.44     2737.40     40.30 o 
  -8   8  17       17.76       23.65      8.14 o 
  -7   8  17       18.00       10.47      8.40 o 
  -6   8  17      588.40      610.45     19.23 o 
  -5   8  17     2810.47     2860.61     41.38 o 
  -4   8  17      296.20      283.09     14.21 o 
  -3   8  17       55.59       47.63      9.58 o 
  -2   8  17      568.99      565.28     18.46 o 
  -1   8  17     1621.87     1703.30     26.42 o 
   0   8  17        1.10       -0.60      5.09 o 
   1   8  17       23.12       17.63      6.13 o 
   2   8  17     1547.48     1569.31     24.48 o 
   3   8  17     1187.31     1248.04     22.85 o 
   4   8  17      470.12      490.06     14.04 o 
   5   8  17       37.42       32.06      7.00 o 
   6   8  17      474.50      484.54     17.95 o 
   7   8  17      149.99      176.32     12.13 o 
   8   8  17        7.49      -15.45     13.00 o 
 -12   9  17      243.43      211.75     17.54 o 
 -11   9  17      200.81      217.13     18.28 o 
 -10   9  17       22.41       37.03     14.59 o 
  -9   9  17      232.06      205.74     13.52 o 
  -8   9  17      281.67      277.66     18.22 o 
  -7   9  17     1471.82     1510.26     34.95 o 
  -6   9  17       15.40       24.14      8.44 o 
  -5   9  17      393.06      416.97     17.28 o 
  -4   9  17      186.52      181.47     13.24 o 
  -3   9  17      794.06      780.80     21.69 o 
  -2   9  17     1004.99     1002.99     23.58 o 
  -1   9  17        4.74        4.96      6.87 o 
   0   9  17     2305.37     2217.70     28.88 o 
   1   9  17     1559.31     1537.95     21.87 o 
   2   9  17      129.86      122.43      8.62 o 
   3   9  17        5.92      -11.99      6.62 o 
   4   9  17      916.98      869.59     22.50 o 
   5   9  17      211.30      228.85     11.86 o 
   6   9  17      174.16      181.20     12.89 o 
   7   9  17        1.47       -0.71      7.82 o 
   8   9  17       37.72       11.67     15.85 o 
 -12  10  17       15.69       16.79     10.53 o 
 -11  10  17      380.60      390.92     22.05 o 
 -10  10  17     1239.58     1319.44     29.13 o 
  -9  10  17     2707.86     2738.29     43.16 o 
  -8  10  17      240.89      216.00     14.59 o 
  -7  10  17      210.32      225.63     14.56 o 
  -6  10  17     4216.56     4194.15     56.08 o 
  -5  10  17     3347.18     3345.77     48.55 o 
  -4  10  17     3490.94     3360.31     48.51 o 
  -3  10  17      500.98      569.11     21.93 o 
  -2  10  17     2226.75     2325.76     37.58 o 
  -1  10  17     2339.92     2253.78     32.77 o 
   0  10  17     1922.52     1844.14     34.34 o 
   1  10  17      159.72      186.64     10.43 o 
   2  10  17     2926.31     3008.19     33.88 o 
   3  10  17     3047.84     3182.00     38.55 o 
   4  10  17      892.66     1000.51     19.16 o 
   5  10  17      178.04      128.56     10.44 o 
   6  10  17      401.83      362.90     17.17 o 
   7  10  17     1059.86     1111.33     37.13 o 
 -12  11  17      442.25      466.01     69.41 o 
 -11  11  17      140.03      121.30     26.56 o 
 -10  11  17      729.82      762.90     28.09 o 
  -9  11  17        1.34       20.70      9.96 o 
  -8  11  17      669.71      661.47     22.55 o 
  -7  11  17      496.09      491.31     20.17 o 
  -6  11  17      306.84      319.56     21.83 o 
  -5  11  17      558.55      566.45     20.90 o 
  -4  11  17     1235.48     1262.24     29.20 o 
  -3  11  17     1035.91     1027.19     23.55 o 
  -2  11  17      160.83      157.70     12.93 o 
  -1  11  17       88.27      107.64     11.43 o 
   0  11  17      571.20      629.61     23.76 o 
   1  11  17     1596.46     1675.03     26.68 o 
   2  11  17      194.26      195.15     10.54 o 
   3  11  17       22.07       13.22      7.74 o 
   4  11  17      673.77      778.97     18.55 o 
   5  11  17      357.39      423.03     16.31 o 
   6  11  17       55.34       70.28     10.62 o 
   7  11  17        1.04      -18.45     10.69 o 
 -11  12  17       86.80       87.37     15.60 o 
 -10  12  17      851.65      848.13     34.06 o 
  -9  12  17     1256.15     1328.20     62.56 o 
  -8  12  17      111.99      128.13     14.46 o 
  -7  12  17        0.43       -0.64      9.25 o 
  -6  12  17     1704.48     1814.15     62.53 o 
  -5  12  17       85.27       81.86     12.14 o 
  -4  12  17     1465.16     1512.23     32.66 o 
  -3  12  17      331.43      376.51     16.35 o 
  -2  12  17      871.22      888.30     19.83 o 
  -1  12  17      181.25      204.65     14.41 o 
   0  12  17      304.09      280.05     22.95 o 
   1  12  17      396.50      398.04     14.90 o 
   2  12  17      789.89      727.15     18.26 o 
   3  12  17      544.86      540.89     19.00 o 
   4  12  17      384.92      415.37     17.10 o 
   5  12  17        0.33      -14.57      7.29 o 
   6  12  17      255.06      234.17     14.51 o 
 -10  13  17       20.52       23.68     23.45 o 
  -9  13  17     1558.56     1582.55     61.13 o 
  -8  13  17     1198.96     1175.41     32.50 o 
  -7  13  17     3402.69     3416.02     53.82 o 
  -6  13  17      996.18      966.42     27.83 o 
  -5  13  17      126.40      120.65     14.50 o 
  -4  13  17     1939.87     1933.61     38.69 o 
  -3  13  17     4986.60     5068.05     59.98 o 
  -2  13  17      145.39      150.62     12.49 o 
  -1  13  17       14.58       16.13     10.74 o 
   0  13  17     1683.12     1700.46     39.35 o 
   1  13  17     4262.85     4380.94     53.89 o 
   2  13  17       42.55       27.88      8.93 o 
   3  13  17       12.31        3.09      7.68 o 
   4  13  17     1403.54     1466.53     35.93 o 
   5  13  17     1762.50     1847.79     34.06 o 
   6  13  17      574.27      636.40     22.02 o 
 -10  14  17      531.79      492.09     50.99 o 
  -9  14  17      101.48      106.10     15.32 o 
  -8  14  17      119.74      114.23     24.35 o 
  -7  14  17        6.15       -1.56     14.40 o 
  -6  14  17      312.95      289.66     18.94 o 
  -5  14  17      131.69      109.30     14.12 o 
  -4  14  17      146.29      130.68     13.37 o 
  -3  14  17        2.26       -2.26      9.17 o 
  -2  14  17      937.19      949.69     34.47 o 
  -1  14  17        4.28       47.37     18.44 o 
   0  14  17      803.33      854.30     48.98 o 
   1  14  17       55.10       61.66     12.63 o 
   2  14  17       17.22       22.56      8.72 o 
   3  14  17      139.66      148.25     11.34 o 
   4  14  17      252.47      270.81     15.22 o 
   5  14  17      252.36      235.37     15.15 o 
  -9  15  17        0.42       -2.23     11.10 o 
  -8  15  17     1306.97     1332.45     56.68 o 
  -7  15  17     1595.38     1604.54     38.02 o 
  -6  15  17      118.65      108.53     15.04 o 
  -5  15  17       31.82       17.89     13.14 o 
  -4  15  17       85.19       79.90     14.81 o 
  -3  15  17      359.91      385.09     21.33 o 
  -2  15  17      452.27      368.10     20.45 o 
  -1  15  17      410.96      440.31     27.23 o 
   0  15  17      837.97      798.01     33.97 o 
   1  15  17      744.26      747.22     27.03 o 
   2  15  17      964.88     1003.26     24.51 o 
   3  15  17        1.05       -2.51      8.27 o 
   4  15  17      142.78      122.46     12.22 o 
  -8  16  17      833.56      865.04     36.56 o 
  -7  16  17      237.97      233.08     20.52 o 
  -6  16  17     1588.34     1604.15     70.49 o 
  -5  16  17      994.39      927.66     26.66 o 
  -4  16  17      350.98      308.94     24.01 o 
  -3  16  17        0.65      -13.80     10.00 o 
  -2  16  17     2968.05     2957.66     70.88 o 
  -1  16  17     1877.32     1896.62     51.85 o 
   0  16  17      490.93      479.57     30.02 o 
   1  16  17        1.69       -9.14     10.41 o 
   2  16  17      637.91      690.33     20.51 o 
   3  16  17      856.66      952.84     27.44 o 
  -7  17  17      236.86      228.47     23.64 o 
  -6  17  17       27.38       26.75     14.12 o 
  -5  17  17        2.84       17.89     15.22 o 
  -4  17  17       22.77       13.17     15.56 o 
  -3  17  17      150.90      196.27     23.06 o 
  -2  17  17       86.54       92.54     18.57 o 
  -1  17  17        7.56      -15.01     14.02 o 
   0  17  17       44.89       48.16     13.48 o 
   1  17  17       98.22       87.66     14.43 o 
   2  17  17        1.30       13.15     11.33 o 
  -5  18  17      992.73     1010.92     52.32 o 
  -4  18  17       17.72       27.68     16.75 o 
  -3  18  17      173.25      172.47     22.10 o 
  -2  18  17      475.07      423.91     29.54 o 
  -1  18  17     1364.52     1389.01     84.23 o 
   0  18  17       13.93       10.17     11.89 o 
   1  18  17      103.20      116.00     21.47 o 
  -8   0  18      860.49      884.13     26.12 o 
  -7   0  18     3313.56     3434.86     69.76 o 
  -6   0  18     9776.78     9820.76    175.40 o 
  -5   0  18     7408.97     6983.43    132.10 o 
  -4   0  18       19.60       45.48     12.10 o 
  -3   0  18     6286.52     6205.58    124.91 o 
  -2   0  18     6157.01     6201.36    128.27 o 
  -1   0  18     4050.88     3847.99     62.72 o 
   0   0  18      110.48       84.85     10.03 o 
   1   0  18     2652.81     2434.22     29.52 o 
   2   0  18    10885.70    10839.66    118.49 o 
   3   0  18     2205.89     2133.70     36.24 o 
   4   0  18      401.41      458.12     24.51 o 
   5   0  18     1260.47     1140.33     26.43 o 
   6   0  18     2543.44     2568.54     53.36 o 
   7   0  18     1093.39     1270.22     54.13 o 
   8   0  18     1000.36     1294.50     55.92 o 
   9   0  18      324.35      248.99     31.00 o 
  -9   1  18      772.71      757.94     20.30 o 
  -8   1  18     3827.29     3751.77     51.45 o 
  -7   1  18      414.36      394.62     13.85 o 
  -6   1  18      311.68      282.84     13.19 o 
  -5   1  18      829.66      828.46     21.43 o 
  -4   1  18      583.33      531.45     18.70 o 
  -3   1  18       40.39       32.77      8.70 o 
  -2   1  18      748.12      715.65     35.11 o 
  -1   1  18     1128.04     1119.53     18.78 o 
   0   1  18     1795.11     1705.99     24.28 o 
   1   1  18     2306.51     2259.09     21.98 o 
   2   1  18        0.06      -10.34      5.17 o 
   3   1  18      536.23      513.39     13.32 o 
   4   1  18      803.14      765.28     18.29 o 
   5   1  18     1476.05     1549.01     22.08 o 
   6   1  18       36.68       -1.09      8.02 o 
   7   1  18        0.52      -13.98      7.93 o 
   8   1  18      167.40      183.83     19.33 o 
   9   1  18      276.15      264.98     22.21 o 
 -13   2  18       62.14       50.01     11.38 o 
 -12   2  18       18.44       13.72      9.70 o 
 -11   2  18      885.70      887.65     27.96 o 
 -10   2  18     2234.28     2110.15     47.63 o 
  -9   2  18      344.26      334.09     11.45 o 
  -8   2  18      120.55      123.58     11.80 o 
  -7   2  18     1384.26     1394.38     26.56 o 
  -6   2  18     2755.38     2653.89     63.01 o 
  -5   2  18     2781.73     2720.25     45.17 o 
  -4   2  18     1609.18     1520.61     31.80 o 
  -3   2  18      528.92      567.97     20.74 o 
  -2   2  18       42.60       67.38      8.36 o 
  -1   2  18     1883.62     1831.13     24.70 o 
   0   2  18      120.38      100.65      8.92 o 
   1   2  18      983.96      862.44     13.89 o 
   2   2  18     2208.33     2104.72     24.75 o 
   3   2  18      389.11      391.76     12.31 o 
   4   2  18       42.12       36.91      6.44 o 
   5   2  18      235.14      188.50      9.54 o 
   6   2  18     1200.61     1159.91     24.54 o 
   7   2  18      688.53      724.41     19.84 o 
   8   2  18        1.33      -22.64     11.32 o 
   9   2  18       70.40       14.44     21.35 o 
 -14   3  18       76.23       92.55     15.25 o 
 -13   3  18      499.75      519.57     25.15 o 
 -12   3  18     1446.51     1434.62     40.67 o 
 -11   3  18      906.56      958.68     32.11 o 
 -10   3  18       22.68       17.04     16.20 o 
  -9   3  18     2099.40     2161.33     34.51 o 
  -8   3  18     4241.62     4180.49     55.73 o 
  -7   3  18     2857.23     2819.65     35.94 o 
  -6   3  18      704.51      621.20     15.22 o 
  -5   3  18     1950.65     1914.71     29.48 o 
  -4   3  18     9056.97     8929.07     97.37 o 
  -3   3  18     2424.37     2384.57     36.42 o 
  -2   3  18      364.58      334.44     17.48 o 
  -1   3  18     1169.01     1209.67     21.83 o 
   0   3  18     5806.48     5713.30     67.33 o 
   1   3  18     2599.58     2539.15     23.84 o 
   2   3  18      136.57      123.81      7.76 o 
   3   3  18      616.91      608.06     14.40 o 
   4   3  18     2288.57     2343.74     27.82 o 
   5   3  18     2026.28     2085.09     26.09 o 
   6   3  18       56.24       77.28      9.90 o 
   7   3  18      520.10      418.15     16.29 o 
   8   3  18     1124.95     1231.61     38.50 o 
 -13   4  18      671.27      675.67     30.37 o 
 -12   4  18      110.37       75.51     15.69 o 
 -11   4  18       28.92       18.78     10.79 o 
 -10   4  18       57.65       57.29      8.80 o 
  -9   4  18      440.04      464.28     16.43 o 
  -8   4  18       92.78       90.30     10.70 o 
  -7   4  18      406.01      363.15     15.48 o 
  -6   4  18       66.69       85.56     20.32 o 
  -5   4  18      864.01      836.22     29.99 o 
  -4   4  18      163.03      132.76     12.09 o 
  -3   4  18        9.99       27.39      7.75 o 
  -2   4  18      982.52     1028.20     24.98 o 
  -1   4  18      230.55      226.11     10.37 o 
   0   4  18        1.43       -6.53      5.83 o 
   1   4  18      556.42      530.01     10.90 o 
   2   4  18      200.19      229.09     15.16 o 
   3   4  18       83.14       99.57      7.73 o 
   4   4  18        4.20       -5.67      5.81 o 
   5   4  18       71.88       81.79     11.12 o 
   6   4  18      173.95      197.95     12.73 o 
   7   4  18      128.28      137.51     11.41 o 
   8   4  18      252.27      281.02     22.28 o 
 -13   5  18      274.70      263.95     14.25 o 
 -12   5  18      296.25      283.02     15.00 o 
 -11   5  18     1339.63     1356.55     29.13 o 
 -10   5  18      471.06      458.77     15.79 o 
  -9   5  18      450.69      465.19     15.63 o 
  -8   5  18     1539.17     1648.79     29.20 o 
  -7   5  18     2327.79     2395.03     59.82 o 
  -6   5  18      609.96      671.93     19.96 o 
  -5   5  18      546.92      539.53     17.70 o 
  -4   5  18     3351.55     3395.51     61.33 o 
  -3   5  18     2928.98     2800.32     43.72 o 
  -2   5  18        9.06       18.21      8.05 o 
  -1   5  18      746.45      720.29     16.40 o 
   0   5  18     2478.55     2426.64     31.41 o 
   1   5  18      340.41      317.86     13.56 o 
   2   5  18       36.11       46.11      7.41 o 
   3   5  18     1435.22     1320.92     21.57 o 
   4   5  18     2668.07     2729.54     31.22 o 
   5   5  18      180.77      203.38      9.97 o 
   6   5  18      288.27      359.08     15.82 o 
   7   5  18      123.56       73.43     10.28 o 
   8   5  18      372.28      304.80     23.04 o 
 -13   6  18      172.41      191.60     15.10 o 
 -12   6  18       29.79       19.54      9.87 o 
 -11   6  18     1231.06     1269.80     30.01 o 
 -10   6  18     3272.51     3349.71     48.27 o 
  -9   6  18      253.46      266.95     15.50 o 
  -8   6  18      900.56      940.42     22.71 o 
  -7   6  18     5110.61     5122.60     88.65 o 
  -6   6  18     4314.69     4308.32     58.09 o 
  -5   6  18     2858.33     2754.11     53.13 o 
  -4   6  18       24.56       31.35      8.35 o 
  -3   6  18     3610.73     3749.79     54.41 o 
  -2   6  18     3579.89     3521.73     70.01 o 
  -1   6  18     4045.51     4001.15     43.64 o 
   0   6  18      148.08      109.27      9.06 o 
   1   6  18     1848.17     1793.27     24.36 o 
   2   6  18     1774.18     1744.18     25.16 o 
   3   6  18     4652.77     4657.98     61.13 o 
   4   6  18        2.49        6.77      6.44 o 
   5   6  18      314.39      244.73     10.88 o 
   6   6  18     1191.88     1268.44     26.49 o 
   7   6  18     1318.82     1455.96     27.81 o 
   8   6  18        1.52       -2.90     25.77 o 
 -13   7  18        6.04       -1.31      9.23 o 
 -12   7  18        1.83       -6.29     12.24 o 
 -11   7  18      191.65      174.82     14.67 o 
 -10   7  18       64.33       70.14     10.21 o 
  -9   7  18      514.00      514.18     18.93 o 
  -8   7  18       26.83       24.36      9.12 o 
  -7   7  18      796.05      803.02     22.18 o 
  -6   7  18       63.24       53.69      9.44 o 
  -5   7  18      154.18      161.15     12.68 o 
  -4   7  18     1233.61     1172.20     27.24 o 
  -3   7  18       40.95       47.84      9.57 o 
  -2   7  18        4.54        5.08      7.12 o 
  -1   7  18     1328.52     1258.61     24.82 o 
   0   7  18     1661.08     1703.58     26.82 o 
   1   7  18        8.46       -7.09      5.51 o 
   2   7  18        0.30      -10.24      8.04 o 
   3   7  18      280.69      288.27     12.34 o 
   4   7  18      340.51      378.29     13.72 o 
   5   7  18        1.12       -3.55      6.14 o 
   6   7  18       82.47       72.43     10.36 o 
   7   7  18       73.62       70.50      9.85 o 
   8   7  18       36.44       30.36     15.15 o 
 -13   8  18      332.84      325.52     20.16 o 
 -12   8  18        2.93       13.30      9.61 o 
 -11   8  18     1563.46     1518.71     51.41 o 
 -10   8  18     2346.94     2448.81     42.52 o 
  -9   8  18      919.13      921.97     25.12 o 
  -8   8  18        0.29        7.70      8.50 o 
  -7   8  18     1271.30     1360.08     29.66 o 
  -6   8  18     2271.35     2294.45     40.33 o 
  -5   8  18     1381.23     1346.98     30.16 o 
  -4   8  18      104.40      103.52     11.78 o 
  -3   8  18      567.66      652.21     21.70 o 
  -2   8  18     6729.50     6478.01     72.08 o 
  -1   8  18     1288.45     1223.47     22.89 o 
   0   8  18       63.71       44.36      8.16 o 
   1   8  18      942.43      922.66     18.51 o 
   2   8  18     2593.91     2657.57     32.75 o 
   3   8  18     2728.71     2757.89     40.30 o 
   4   8  18      114.78      116.50      9.32 o 
   5   8  18      456.92      407.32     14.71 o 
   6   8  18     1063.07     1105.94     26.35 o 
   7   8  18      245.88      259.58     14.00 o 
 -12   9  18      958.30     1016.41     49.69 o 
 -11   9  18     1142.67     1134.12     33.22 o 
 -10   9  18        7.65       11.12      9.34 o 
  -9   9  18      370.18      386.14     18.63 o 
  -8   9  18     3472.79     3490.42     58.66 o 
  -7   9  18     2147.25     2133.55     40.01 o 
  -6   9  18      410.53      455.99     19.10 o 
  -5   9  18      718.81      736.51     23.58 o 
  -4   9  18     5708.32     5762.75     77.68 o 
  -3   9  18     2928.94     2763.53     47.51 o 
  -2   9  18       69.98       84.73     10.38 o 
  -1   9  18     2487.36     2537.28     43.45 o 
   0   9  18     5407.20     5611.31     65.63 o 
   1   9  18     1093.96     1087.35     27.16 o 
   2   9  18      280.38      286.97     12.00 o 
   3   9  18      962.32      977.39     20.91 o 
   4   9  18     2481.90     2587.61     31.40 o 
   5   9  18     1373.30     1520.01     25.89 o 
   6   9  18      142.64      128.76     12.21 o 
   7   9  18      354.04      360.34     17.93 o 
 -12  10  18       57.49       75.80     13.71 o 
 -11  10  18       70.83       44.44     13.27 o 
 -10  10  18      273.66      279.30     18.18 o 
  -9  10  18       46.57       60.08     12.09 o 
  -8  10  18      200.64      225.66     16.35 o 
  -7  10  18      397.39      363.32     21.00 o 
  -6  10  18      111.31      133.15     13.68 o 
  -5  10  18      125.82      138.96     14.65 o 
  -4  10  18      723.19      724.31     24.64 o 
  -3  10  18      515.91      475.74     23.19 o 
  -2  10  18      553.52      538.04     19.79 o 
  -1  10  18       67.36       74.62      9.10 o 
   0  10  18       99.16       72.26     10.60 o 
   1  10  18       10.70       15.48      7.01 o 
   2  10  18       10.93       30.79      8.63 o 
   3  10  18      736.33      749.38     24.86 o 
   4  10  18        2.12      -11.67      6.40 o 
   5  10  18        0.07       -3.81      7.42 o 
   6  10  18       29.60       15.69      9.31 o 
   7  10  18       24.35       35.64     11.34 o 
 -11  11  18       75.02       64.56     14.02 o 
 -10  11  18       11.27       20.24     15.71 o 
  -9  11  18     2614.09     2697.47     68.64 o 
  -8  11  18     2853.99     2896.34     51.29 o 
  -7  11  18      457.67      485.75     21.81 o 
  -6  11  18      702.91      736.04     25.29 o 
  -5  11  18     1353.48     1392.76     34.19 o 
  -4  11  18     1124.72     1124.21     30.77 o 
  -3  11  18     1418.84     1440.81     41.37 o 
  -2  11  18        0.25        3.11      7.94 o 
  -1  11  18     1247.17     1249.71     28.04 o 
   0  11  18      721.67      781.28     26.99 o 
   1  11  18     2483.70     2458.85     33.27 o 
   2  11  18        0.50       -9.89      6.90 o 
   3  11  18      743.37      688.90     28.11 o 
   4  11  18      480.15      446.95     14.85 o 
   5  11  18     1155.64     1186.23     34.79 o 
   6  11  18        2.52        2.21      9.33 o 
 -11  12  18      710.50      710.52     64.27 o 
 -10  12  18      922.47      974.42     30.53 o 
  -9  12  18     1265.21     1345.36     50.30 o 
  -8  12  18       10.04       24.70     10.58 o 
  -7  12  18      195.89      185.09     16.35 o 
  -6  12  18     1483.56     1382.81     35.11 o 
  -5  12  18     1642.24     1594.95     37.79 o 
  -4  12  18       39.32       21.04     10.84 o 
  -3  12  18      505.87      531.18     20.91 o 
  -2  12  18     2216.76     2247.15     34.48 o 
  -1  12  18     1472.17     1501.58     37.36 o 
   0  12  18      100.86       93.63     15.19 o 
   1  12  18      164.88      170.11     13.06 o 
   2  12  18     1219.53     1248.29     25.96 o 
   3  12  18      224.19      242.74     12.60 o 
   4  12  18      130.32      163.83     10.60 o 
   5  12  18      184.12      192.73     12.13 o 
   6  12  18      886.98     1055.39     25.57 o 
 -10  13  18       43.25       19.58     17.17 o 
  -9  13  18      439.37      470.36     23.89 o 
  -8  13  18       36.36       63.90     13.47 o 
  -7  13  18      164.43      187.43     20.56 o 
  -6  13  18       79.42       75.11     14.89 o 
  -5  13  18      227.79      244.83     20.83 o 
  -4  13  18       18.11       28.24     11.77 o 
  -3  13  18        2.87       10.35      9.74 o 
  -2  13  18       76.49       79.26     12.04 o 
  -1  13  18       33.19       22.89     12.69 o 
   0  13  18      145.67      144.31     21.93 o 
   1  13  18       82.41       83.32     13.52 o 
   2  13  18        0.01       -9.70      8.02 o 
   3  13  18        1.36        0.19     10.40 o 
   4  13  18        9.32       10.06      9.01 o 
   5  13  18        0.03        3.21     12.16 o 
 -10  14  18      823.80      860.29     35.00 o 
  -9  14  18      878.94      952.47     38.95 o 
  -8  14  18        5.62       -2.07     11.02 o 
  -7  14  18      397.01      408.84     23.32 o 
  -6  14  18     2788.22     2865.14     55.48 o 
  -5  14  18     1220.75     1177.78     35.11 o 
  -4  14  18       78.28      104.46     13.33 o 
  -3  14  18      530.39      555.07     28.06 o 
  -2  14  18     2992.51     2985.99     47.76 o 
  -1  14  18     1628.71     1580.52     39.47 o 
   0  14  18      127.47      124.69     18.49 o 
   1  14  18      741.85      783.23     39.34 o 
   2  14  18     1820.76     1834.87     32.30 o 
   3  14  18      463.62      507.46     18.55 o 
   4  14  18        2.53       -9.85      9.06 o 
   5  14  18      793.60      759.66     30.23 o 
  -9  15  18      422.10      431.85     26.01 o 
  -8  15  18     1113.04     1124.68     71.86 o 
  -7  15  18      481.30      470.88     27.58 o 
  -6  15  18        1.02        1.73     20.24 o 
  -5  15  18     1387.58     1368.14     38.54 o 
  -4  15  18      918.34     1003.35     34.06 o 
  -3  15  18      711.15      739.21     29.99 o 
  -2  15  18        1.62       16.79     17.10 o 
  -1  15  18      867.74      892.79     36.68 o 
   0  15  18      870.85      876.99     35.48 o 
   1  15  18     1256.68     1289.72     41.32 o 
   2  15  18      178.69      152.10     12.22 o 
   3  15  18      250.28      247.00     14.22 o 
   4  15  18      806.17      961.62     24.35 o 
  -8  16  18        1.29      -12.52     11.47 o 
  -7  16  18       80.86      109.14     16.53 o 
  -6  16  18       32.28       42.74     14.88 o 
  -5  16  18       40.92       46.67     12.13 o 
  -4  16  18       19.26       11.97     13.19 o 
  -3  16  18      194.24      184.14     17.95 o 
  -2  16  18      153.45      134.78     21.25 o 
  -1  16  18        0.47      -24.21     14.54 o 
   0  16  18        7.31       14.12     14.75 o 
   1  16  18      140.47      145.81     16.22 o 
   2  16  18        0.26       16.83     14.80 o 
   3  16  18      255.98      265.73     19.89 o 
  -6  17  18       70.73       82.80     24.46 o 
  -5  17  18      626.94      705.95     36.32 o 
  -4  17  18     1263.02     1343.16     47.36 o 
  -3  17  18     1320.36     1276.45     44.56 o 
  -2  17  18       23.48       26.83     15.83 o 
  -1  17  18      796.83      909.49     37.40 o 
   0  17  18     2230.14     2341.91     57.68 o 
   1  17  18      587.19      614.76     32.00 o 
  -4  18  18       55.53       36.29     28.51 o 
  -3  18  18      547.10      535.01     32.35 o 
  -2  18  18      760.76      729.56     42.95 o 
  -1  18  18      717.23      764.18     35.32 o 
 -10   1  19      150.74      161.85     14.15 o 
  -9   1  19     2495.50     2527.24     37.41 o 
  -8   1  19     4147.35     4236.62     58.73 o 
  -7   1  19      942.44      861.37     20.71 o 
  -6   1  19       55.21       69.75     12.21 o 
  -5   1  19     1820.54     1872.33     55.20 o 
  -4   1  19     3876.84     3806.02     60.60 o 
  -3   1  19      801.68      809.49     24.50 o 
  -2   1  19     2689.87     2615.54     49.29 o 
  -1   1  19     2082.37     1989.43     26.42 o 
   0   1  19     7827.25     7574.91    121.72 o 
   1   1  19     1512.38     1408.85     16.09 o 
   2   1  19       34.73       30.04      6.31 o 
   3   1  19     1392.05     1291.06     21.46 o 
   4   1  19     1005.06     1017.54     18.55 o 
   5   1  19      131.70      145.09      9.34 o 
   6   1  19       21.35      -11.34      7.98 o 
   7   1  19     2091.73     2178.57     40.21 o 
   8   1  19      395.97      423.65     81.34 o 
 -12   2  19       89.98       91.49     11.94 o 
 -11   2  19     2151.92     2195.98     49.85 o 
 -10   2  19      825.19      853.55     28.50 o 
  -9   2  19      175.96      184.07     12.97 o 
  -8   2  19      150.09      155.50     10.28 o 
  -7   2  19     3892.66     3923.28     57.57 o 
  -6   2  19      524.28      510.07     57.31 o 
  -5   2  19      754.89      778.96     22.12 o 
  -4   2  19      690.69      750.96     22.87 o 
  -3   2  19     6752.99     6638.61     78.07 o 
  -2   2  19     3028.88     2937.06     43.74 o 
  -1   2  19     1053.85     1077.68     19.21 o 
   0   2  19      590.86      543.66     16.90 o 
   1   2  19     2029.53     1945.37     20.31 o 
   2   2  19     2281.51     2292.08     26.51 o 
   3   2  19      825.75      911.30     16.56 o 
   4   2  19      558.22      522.89     14.00 o 
   5   2  19      768.35      753.38     19.02 o 
   6   2  19     2056.35     2266.29     35.70 o 
   7   2  19      130.46      154.01     13.33 o 
   8   2  19       27.85        7.81     13.73 o 
 -13   3  19       71.70       54.10     13.39 o 
 -12   3  19       23.38        8.83     11.82 o 
 -11   3  19        6.69       -8.50     10.31 o 
 -10   3  19       16.47       16.58      6.16 o 
  -9   3  19      914.79      935.53     21.11 o 
  -8   3  19      219.30      216.81      9.66 o 
  -7   3  19       60.08       54.85      6.74 o 
  -6   3  19      328.99      335.50     12.72 o 
  -5   3  19     2021.66     2104.45     33.13 o 
  -4   3  19      594.07      609.79     17.20 o 
  -3   3  19      599.27      547.52     17.33 o 
  -2   3  19      221.76      221.19     20.71 o 
  -1   3  19       44.69       36.29      6.67 o 
   0   3  19      341.23      317.93     12.50 o 
   1   3  19      283.55      301.11      9.33 o 
   2   3  19      717.22      751.72     17.88 o 
   3   3  19      142.21      153.61      8.74 o 
   4   3  19      356.22      342.55     12.31 o 
   5   3  19       13.38        7.36      6.45 o 
   6   3  19       73.80       33.23      9.27 o 
   7   3  19        0.03       -4.60      8.40 o 
   8   3  19      183.00      168.66     19.10 o 
 -13   4  19      484.58      522.39     27.24 o 
 -12   4  19     1706.64     1744.51     48.82 o 
 -11   4  19     1235.70     1235.90     25.59 o 
 -10   4  19     3790.24     3963.50     51.67 o 
  -9   4  19      247.78      236.87     26.40 o 
  -8   4  19      878.64      961.29     21.38 o 
  -7   4  19     1566.61     1614.60     32.45 o 
  -6   4  19     9062.07     9191.28    121.93 o 
  -5   4  19      130.39      126.13     11.98 o 
  -4   4  19     3123.63     3125.00     54.51 o 
  -3   4  19     6010.26     5765.83     73.22 o 
  -2   4  19     9335.89     8994.48    104.95 o 
  -1   4  19      924.56      852.92     17.68 o 
   0   4  19      213.79      202.39     10.66 o 
   1   4  19     5591.73     5660.55     45.55 o 
   2   4  19     3070.95     2991.20     42.46 o 
   3   4  19      523.54      569.45     14.16 o 
   4   4  19       18.29      -12.02      6.01 o 
   5   4  19     1864.13     1781.14     24.38 o 
   6   4  19     1031.50     1064.15     24.20 o 
   7   4  19      529.82      625.22     19.44 o 
   8   4  19      136.08       62.24     19.30 o 
 -13   5  19      812.09      808.00     26.59 o 
 -12   5  19      975.61      970.27     24.21 o 
 -11   5  19        9.99        3.49      9.17 o 
 -10   5  19       64.17       71.56      8.91 o 
  -9   5  19     1547.44     1635.46     29.62 o 
  -8   5  19     1062.03     1111.18     24.16 o 
  -7   5  19      167.86      155.64     11.23 o 
  -6   5  19      861.01      843.68     22.03 o 
  -5   5  19     5722.54     5647.55     71.65 o 
  -4   5  19     5470.35     5437.25     83.10 o 
  -3   5  19     2191.98     2042.73     52.77 o 
  -2   5  19      177.73      183.94     13.46 o 
  -1   5  19     2716.17     2710.80     38.68 o 
   0   5  19     1848.28     1924.20     28.06 o 
   1   5  19     2815.97     2793.72     30.84 o 
   2   5  19      316.37      283.24     12.00 o 
   3   5  19     1169.94     1206.05     30.35 o 
   4   5  19      896.15      954.50     18.18 o 
   5   5  19      132.83      146.02      9.33 o 
   6   5  19      203.00      178.01     12.90 o 
   7   5  19      450.16      436.33     17.03 o 
   8   5  19     1027.81     1162.73     49.15 o 
 -13   6  19        0.15        4.01      7.63 o 
 -12   6  19      301.84      267.57     20.70 o 
 -11   6  19       29.35       16.96     13.72 o 
 -10   6  19      974.86     1021.09     32.24 o 
  -9   6  19      160.10      150.03     11.60 o 
  -8   6  19       14.04       16.86      7.58 o 
  -7   6  19      155.97      175.28     12.45 o 
  -6   6  19       11.16       15.67      7.94 o 
  -5   6  19       16.68       22.19      8.35 o 
  -4   6  19       20.06       12.30      9.96 o 
  -3   6  19      300.56      269.45     15.61 o 
  -2   6  19     2961.30     2742.52     45.40 o 
  -1   6  19       50.72       69.33      8.36 o 
   0   6  19      178.03      172.21     10.64 o 
   1   6  19       96.52       96.00      8.24 o 
   2   6  19       20.12       23.61      6.84 o 
   3   6  19      278.78      257.61     10.99 o 
   4   6  19       16.64       19.87      7.38 o 
   5   6  19      276.39      242.97     10.82 o 
   6   6  19       46.97       52.99      9.74 o 
   7   6  19        1.16        7.77      8.50 o 
   8   6  19       53.23       18.30     34.74 o 
 -13   7  19     1674.25     1824.63     77.42 o 
 -12   7  19     1238.94     1212.89     31.18 o 
 -11   7  19      161.71      149.52     13.99 o 
 -10   7  19        3.52        1.12      8.12 o 
  -9   7  19     3541.68     3689.05     54.00 o 
  -8   7  19      768.20      792.05     22.41 o 
  -7   7  19      578.07      573.25     19.45 o 
  -6   7  19      689.91      724.94     21.85 o 
  -5   7  19     4538.94     4453.18     62.24 o 
  -4   7  19     1069.22     1008.87     26.49 o 
  -3   7  19     2405.21     2352.37     41.78 o 
  -2   7  19      710.44      779.14     23.87 o 
  -1   7  19     6106.22     6013.47     75.64 o 
   0   7  19     2532.10     2549.51     37.53 o 
   1   7  19     1493.53     1456.07     23.04 o 
   2   7  19      611.92      568.76     15.48 o 
   3   7  19      625.09      587.11     18.24 o 
   4   7  19     3014.96     3081.95     34.58 o 
   5   7  19      639.85      739.48     16.47 o 
   6   7  19      392.63      298.77     15.83 o 
   7   7  19      243.76      208.92     22.69 o 
 -12   8  19      229.52      216.67     16.98 o 
 -11   8  19      293.34      283.15     43.69 o 
 -10   8  19     1468.18     1544.83     48.16 o 
  -9   8  19      590.82      629.22     21.36 o 
  -8   8  19     1427.17     1394.68     30.89 o 
  -7   8  19       21.84       38.87     13.86 o 
  -6   8  19     3008.23     2969.11     95.35 o 
  -5   8  19       16.18       27.09      9.09 o 
  -4   8  19        0.61      -14.71      7.36 o 
  -3   8  19      524.89      535.94     21.30 o 
  -2   8  19     2894.13     2794.50     40.90 o 
  -1   8  19        8.49       -1.43      7.21 o 
   0   8  19        7.98       10.24      9.60 o 
   1   8  19      634.33      694.71     16.46 o 
   2   8  19      342.32      349.47     13.27 o 
   3   8  19        5.79        1.14      7.71 o 
   4   8  19      267.78      257.38     11.88 o 
   5   8  19     1148.64     1231.34     23.50 o 
   6   8  19      399.76      485.05     18.57 o 
   7   8  19      109.31      134.78     19.56 o 
 -12   9  19      186.57      202.42     27.56 o 
 -11   9  19       42.01       44.35     11.80 o 
 -10   9  19      639.56      706.03     24.36 o 
  -9   9  19       53.40       72.94     11.58 o 
  -8   9  19      715.80      793.96     24.87 o 
  -7   9  19      175.15      193.41     14.90 o 
  -6   9  19      784.13      703.42     23.16 o 
  -5   9  19      127.67      131.17     13.15 o 
  -4   9  19     1399.14     1317.27     61.64 o 
  -3   9  19      406.11      392.44     19.31 o 
  -2   9  19        1.54        4.88      8.26 o 
  -1   9  19     1030.31     1011.36     21.80 o 
   0   9  19     1732.85     1704.85     31.83 o 
   1   9  19       67.40       55.84      8.07 o 
   2   9  19      299.49      322.31     13.12 o 
   3   9  19      403.65      406.00     15.16 o 
   4   9  19       56.51       50.58      7.99 o 
   5   9  19       34.00       44.62      8.83 o 
   6   9  19        0.03      -14.40      8.53 o 
   7   9  19      243.40      207.94     14.46 o 
 -12  10  19      224.95      227.12     19.21 o 
 -11  10  19     2056.36     2070.35     48.17 o 
 -10  10  19     1977.20     2011.56     41.16 o 
  -9  10  19     1882.75     1923.61     39.99 o 
  -8  10  19      239.94      244.83     16.83 o
[truncated: 123,802 more chars]
